# Supplementary material for: Automated compound classification using a chemical ontology
Source: J Cheminform. 2012 Dec 29;4:40. doi: 10.1186/1758-2946-4-40 (PMC3547776; doi:10.1186/1758-2946-4-40)
Supplement: Additional file 1 — A.obo - chemical ontology describing the ether class. This ontology file contains the class definitions as described in this work to classify ethers in the OBO format, the oc_smarts tags contain the respective class SMARTS definitions. [file 1758-2946-4-40-S1.obo]

format-version: 1.2
date: 20:11:2012 15:46
saved-by: cbobach
auto-generated-by: SODIAC
synonymtypedef: SYNONYM
remark: Author: OntoChem GmbH, www.ontochem.com
remark: Structure based ontology in OBO-Format. An is_a relationship defines a substructure relationship.
idspace: oc http://ontochem.com/uri/obo/

[Typedef]
id: oc_smarts
name: oc_smarts
namespace: 
domain: 
range: 
struct_format: smarts

[Term]
id: 150000000700
name: C-glycosides
oc_smarts: [#6][#6][C;R1]([O;R1][C;R1][#6;R0])[C;R1]([#7,#8;R0])[C;R1]([#6;R1])[O;R0]
synonym: "C-glycoside" EXACT SYNONYM [OC {date=2011-09-14, lang=eng}]
synonym: "C-glycosides" EXACT SYNONYM [OC {date=2011-09-14, lang=eng}]
is_a: 150000002170 ! ethers

[Term]
id: 150000001241
name: acetals
oc_smarts: [#6]OC([#6,#1])([#6,#1])O[#6]
synonym: "acetal" EXACT SYNONYM [OC {date=2011-09-14, lang=eng}]
synonym: "acetals" EXACT SYNONYM [OC {date=2011-09-14, lang=eng}]
is_a: 150000002170 ! ethers

[Term]
id: 150000001346
name: alkylarylethers
oc_smarts: \![#6]OC([#6,#1])([#6,#1])N([#6,#1])[#6,#1]
oc_smarts: \![#6]OC([#6,#1])([#6,#1])O[#6]
oc_smarts: \![H]OC([#6,#1])([#6,#1])O[#6]
oc_smarts: cO[C;\!$(C=[O,S,C,N,P])]
synonym: "alkylarylether" EXACT SYNONYM [OC {date=2012-03-04, lang=eng, prefname=1}]
synonym: "alkylarylethers" EXACT SYNONYM [OC {date=2011-09-14, lang=eng}]
is_a: 150000002170 ! ethers

[Term]
id: 150000001799
name: chemistry

[Term]
id: 150000001875
name: compounds
oc_smarts: *~*
synonym: "compound" EXACT SYNONYM [OC {date=2012-03-30, lang=eng}]
synonym: "compounds" EXACT SYNONYM [OC {date=2012-03-04, lang=eng, prefname=1}]
is_a: 150000003439 ! structural classification

[Term]
id: 150000001983
name: dialkylethers
oc_smarts: \![#6]OC([#6,#1])([#6,#1])N([#6,#1])[#6,#1]
oc_smarts: \![#6]OC([#6,#1])([#6,#1])O[#6]
oc_smarts: \![H]OC([#6,#1])([#6,#1])O[#6]
oc_smarts: [C;\!$(C=[O,S,C,N,P])]O[C;\!$(C=[O,S,C,N,P])]
synonym: "dialkylether" EXACT SYNONYM [OC {date=2012-03-04, lang=eng, prefname=1}]
synonym: "dialkylethers" EXACT SYNONYM [OC {date=2011-09-14, lang=eng}]
is_a: 150000002170 ! ethers

[Term]
id: 150000001987
name: diarylethers
oc_smarts: cOc
synonym: "diarylether" EXACT SYNONYM [OC {date=2012-03-04, lang=eng, prefname=1}]
synonym: "diarylethers" EXACT SYNONYM [OC {date=2011-09-14, lang=eng}]
is_a: 150000002170 ! ethers

[Term]
id: 150000002084
name: enol ethers
oc_smarts: [#6]O\\C([#6,#1])=C(\\[#6,#1])[#6,#1]
synonym: "enol ether" EXACT SYNONYM [OC {date=2011-09-14, lang=eng}]
synonym: "enol ethers" EXACT SYNONYM [OC {date=2011-09-14, lang=eng}]
is_a: 150000002170 ! ethers

[Term]
id: 150000002118
name: epoxides
oc_smarts: C1CO1
synonym: "epoxide" EXACT SYNONYM [OC {date=2011-09-14, lang=eng}]
synonym: "epoxides" EXACT SYNONYM [OC {date=2011-09-14, lang=eng}]
is_a: 150000001983 ! dialkylethers

[Term]
id: 150000002170
name: ethers
oc_smarts: [#6;\!$(C=[O,S,N,P]);\!$(C#[N])][O,S,Se][#6;\!$(C=[O,S,N,P]);\!$(C#[N])]
synonym: "ether" EXACT SYNONYM [OC {date=2012-03-04, lang=eng, prefname=1}]
synonym: "ethers" EXACT SYNONYM [OC {date=2011-09-14, lang=eng}]
is_a: 150000002894 ! organic compounds

[Term]
id: 150000002338
name: glycosides
oc_smarts: [#6][#8][C;R1]([O;R1][C;R1][#6;R0])[C;R1]([#7,#8;R0])[C;R1]([#6;R1])[O;R0]
synonym: "glycoside" EXACT SYNONYM [OC {date=2011-09-14, lang=eng}]
synonym: "glycosides" EXACT SYNONYM [OC {date=2011-09-14, lang=eng}]
is_a: 150000001241 ! acetals

[Term]
id: 150000002341
name: glycosylamines
oc_smarts: [#6][#7][C;R1]([O;R1][C;R1][#6;R0])[C;R1]([#7,#8;R0])[C;R1]([#6;R1])[O;R0]
synonym: "glycosylamine" EXACT SYNONYM [OC {date=2011-09-14, lang=eng}]
synonym: "glycosylamines" EXACT SYNONYM [OC {date=2011-09-14, lang=eng}]
is_a: 150000002374 ! hemiaminals

[Term]
id: 150000002373
name: hemiacetals
oc_smarts: [H]OC(=C)O[#6]
oc_smarts: [H]OC([#6,#1])([#6,#1])O[#6]
synonym: "hemiacetal" EXACT SYNONYM [OC {date=2011-09-14, lang=eng}]
synonym: "hemiacetals" EXACT SYNONYM [OC {date=2011-09-14, lang=eng}]
is_a: 150000002170 ! ethers

[Term]
id: 150000002374
name: hemiaminals
oc_smarts: [#6]OC([#6,#1])([#6,#1])N([#6,#1])[#6,#1]
synonym: "hemiaminal" EXACT SYNONYM [OC {date=2011-09-14, lang=eng}]
synonym: "hemiaminals" EXACT SYNONYM [OC {date=2011-09-14, lang=eng}]
is_a: 150000002170 ! ethers

[Term]
id: 150000002894
name: organic compounds
oc_smarts: \![C;X1]#[O]
oc_smarts: \!O=C=O
oc_smarts: [#6]
synonym: "organic compound" EXACT SYNONYM [OC {date=2012-03-30, lang=eng}]
synonym: "organic compounds" EXACT SYNONYM [OC {date=2012-03-04, lang=eng, prefname=1}]
synonym: "organo compound" EXACT SYNONYM [OC {date=2012-03-30, lang=eng}]
synonym: "organo compounds" EXACT SYNONYM [OC {date=2012-03-30, lang=eng}]
is_a: 150000001875 ! compounds

[Term]
id: 150000002919
name: oxepanes
oc_smarts: [C;R1]1[C;R1][C;R1][C;R1][O;R1][C;R1][C;R1]1
synonym: "oxepane" EXACT SYNONYM [OC {date=2011-09-14, lang=eng}]
synonym: "oxepanes" EXACT SYNONYM [OC {date=2012-03-04, lang=eng, prefname=1}]
is_a: 150000002170 ! ethers

[Term]
id: 150000002921
name: oxetanes
oc_smarts: [C;R1]1[C;R1][O;R1][C;R1]1
synonym: "oxetane" EXACT SYNONYM [OC {date=2011-09-14, lang=eng}]
synonym: "oxetanes" EXACT SYNONYM [OC {date=2012-03-04, lang=eng, prefname=1}]
is_a: 150000002170 ! ethers

[Term]
id: 150000003346
name: selenoethers
oc_smarts: [#6;\!$(C=[O,S,C,N,P])][Se][#6;\!$(C=[O,S,C,N,P])]
synonym: "selenide" EXACT SYNONYM [OC {date=2011-09-14, lang=eng}]
synonym: "selenides" EXACT SYNONYM [OC {date=2011-09-14, lang=eng}]
synonym: "selenoether" EXACT SYNONYM [OC {date=2011-09-14, lang=eng}]
synonym: "selenoethers" EXACT SYNONYM [OC {date=2011-09-14, lang=eng}]
is_a: 150000002170 ! ethers

[Term]
id: 150000003347
name: selenoglycosides
oc_smarts: [#6][#34][C;R1]([O;R1][C;R1][#6;R0])[C;R1]([#7,#8;R0])[C;R1]([#6;R1])[O;R0]
synonym: "selenoglycoside" EXACT SYNONYM [OC {date=2011-09-14, lang=eng}]
synonym: "selenoglycosides" EXACT SYNONYM [OC {date=2011-09-14, lang=eng}]
is_a: 150000003346 ! selenoethers

[Term]
id: 150000003439
name: structural classification
is_a: 150000001799 ! chemistry

[Term]
id: 150000003524
name: tetrahydrofuranes
oc_smarts: \!O-,=[C;R1]1[C;R1][C;R1][O;R1][C;R1]1-,=O
oc_smarts: [C;R1]1[C;R1][C;R1][O;R1][C;R1]1
synonym: "tetrahydrofurane" EXACT SYNONYM [OC {date=2011-09-14, lang=eng}]
synonym: "tetrahydrofuranes" EXACT SYNONYM [OC {date=2012-03-04, lang=eng, prefname=1}]
is_a: 150000002170 ! ethers

[Term]
id: 150000003527
name: tetrahydropyranes
oc_smarts: [C;R1]1[C;R1][C;R1][O;R1][C;R1][C;R1]1
synonym: "tetrahydropyrane" EXACT SYNONYM [OC {date=2011-09-14, lang=eng}]
synonym: "tetrahydropyranes" EXACT SYNONYM [OC {date=2012-03-04, lang=eng, prefname=1}]
is_a: 150000002170 ! ethers

[Term]
id: 150000003531
name: tetrahydrothiofenes
oc_smarts: [C;R1]1[C;R1][C;R1][S;R1][C;R1]1
synonym: "tetrahydrothiofene" EXACT SYNONYM [OC {date=2011-09-14, lang=eng}]
synonym: "tetrahydrothiofenes" EXACT SYNONYM [OC {date=2012-03-04, lang=eng, prefname=1}]
is_a: 150000003568 ! thioethers

[Term]
id: 150000003532
name: tetrahydrothiopyranes
oc_smarts: C1CCSCC1
synonym: "tetrahydrothiopyrane" EXACT SYNONYM [OC {date=2011-09-14, lang=eng}]
synonym: "tetrahydrothiopyranes" EXACT SYNONYM [OC {date=2012-03-04, lang=eng, prefname=1}]
is_a: 150000003568 ! thioethers

[Term]
id: 150000003550
name: thiepanes
oc_smarts: [C;R1]1[C;R1][C;R1][C;R1][S;R1][C;R1][C;R1]1
synonym: "thiepane" EXACT SYNONYM [OC {date=2011-09-14, lang=eng}]
synonym: "thiepanes" EXACT SYNONYM [OC {date=2012-03-04, lang=eng, prefname=1}]
is_a: 150000003568 ! thioethers

[Term]
id: 150000003552
name: thietanes
oc_smarts: [C;R1]1[C;R1][S;R1][C;R1]1
synonym: "thietane" EXACT SYNONYM [OC {date=2011-09-14, lang=eng}]
synonym: "thietanes" EXACT SYNONYM [OC {date=2012-03-04, lang=eng, prefname=1}]
is_a: 150000003568 ! thioethers

[Term]
id: 150000003553
name: thiiranes
oc_smarts: [C;R1]1[C;R1][S;R1]1
synonym: "thiirane" EXACT SYNONYM [OC {date=2011-09-14, lang=eng}]
synonym: "thiiranes" EXACT SYNONYM [OC {date=2012-03-04, lang=eng, prefname=1}]
is_a: 150000003568 ! thioethers

[Term]
id: 150000003554
name: thiirenes
oc_smarts: [S;R1]1[C;R1]=[C;R1]1
synonym: "thiirene" EXACT SYNONYM [OC {date=2011-09-14, lang=eng}]
synonym: "thiirenes" EXACT SYNONYM [OC {date=2012-03-04, lang=eng, prefname=1}]
is_a: 150000003568 ! thioethers

[Term]
id: 150000003568
name: thioethers
oc_smarts: \![#6][S;D2]C=[O,S]
oc_smarts: [#6][S;D2][#6]
synonym: "sulfide" EXACT SYNONYM [OC {date=2011-09-14, lang=eng}]
synonym: "sulfides" EXACT SYNONYM [OC {date=2011-09-14, lang=eng}]
synonym: "thioether" RELATED SYNONYM [OC {date=2011-09-14, lang=eng}]
synonym: "thioether compound" EXACT SYNONYM [OC {date=2011-09-14, lang=eng}]
synonym: "thioether compounds" EXACT SYNONYM [OC {date=2012-03-04, lang=eng, prefname=1}]
synonym: "thioethers" EXACT SYNONYM [OC {date=2011-09-14, lang=eng}]
is_a: 150000002170 ! ethers

[Term]
id: 150000003569
name: thioglycosides
oc_smarts: [#6][#16][C;R1]([O;R1][C;R1][#6;R0])[C;R1]([#7,#8;R0])[C;R1]([#6;R1])[O;R0]
synonym: "thioglycoside" EXACT SYNONYM [OC {date=2011-09-14, lang=eng}]
synonym: "thioglycosides" EXACT SYNONYM [OC {date=2011-09-14, lang=eng}]
is_a: 150000003568 ! thioethers

[Term]
id: 150000003983
name: crown ethers
synonym: "crown ether" EXACT SYNONYM [OC {date=2011-09-14, lang=eng}]
synonym: "crown ethers" EXACT SYNONYM [OC {prefname=1}]
is_a: 150000002170 ! ethers

[Term]
id: 150000003984
name: 12-crown-4 derivatives
oc_smarts: C1COCCOCCOCCO1
synonym: "12-crown-4 derivatives" EXACT SYNONYM [OC {date=2011-09-14, lang=eng}]
synonym: "12-crown-4 derivative" EXACT SYNONYM [OC {date=2011-09-14, lang=eng}]
is_a: 150000003983 ! crown ethers

[Term]
id: 150000003985
name: 15-crown-5 derivatives
oc_smarts: C1COCCOCCOCCOCCO1
synonym: "15-crown-5 derivative" EXACT SYNONYM [OC {date=2011-09-14, lang=eng}]
synonym: "15-crown-5 derivatives" EXACT SYNONYM [OC {prefname=1}]
is_a: 150000003983 ! crown ethers

[Term]
id: 150000003986
name: 13-crown-4 derivatives
oc_smarts: C1COCCOCCOCCOC1
synonym: "13-crown-4 derivative" EXACT SYNONYM [OC {date=2011-09-14, lang=eng}]
synonym: "13-crown-4 derivatives" EXACT SYNONYM [OC {prefname=1}]
is_a: 150000003983 ! crown ethers

[Term]
id: 150000003987
name: 14-crown-4 derivatives
oc_smarts: C1COCCOCCCOCCOC1
synonym: "14-crown-4 derivative" EXACT SYNONYM [OC {date=2011-09-14, lang=eng}]
synonym: "14-crown-4 derivatives" EXACT SYNONYM [OC {prefname=1}]
is_a: 150000003983 ! crown ethers

[Term]
id: 150000003988
name: 16-crown-5 derivatives
oc_smarts: C1COCCOCCOCCOCCOC1
synonym: "16-crown-5 derivative" EXACT SYNONYM [OC {date=2011-09-14, lang=eng}]
synonym: "16-crown-5 derivatives" EXACT SYNONYM [OC {prefname=1}]
is_a: 150000003983 ! crown ethers

[Term]
id: 150000003989
name: 17-crown-5 derivatives
oc_smarts: C1COCCOCCCOCCOCCOC1
synonym: "17-crown-5 derivative" EXACT SYNONYM [OC {date=2011-09-14, lang=eng}]
synonym: "17-crown-5 derivatives" EXACT SYNONYM [OC {prefname=1}]
is_a: 150000003983 ! crown ethers

[Term]
id: 150000003990
name: 18-crown-6 derivatives
oc_smarts: C1COCCOCCOCCOCCOCCO1
synonym: "18-crown-6 derivative" EXACT SYNONYM [OC {date=2011-09-14, lang=eng}]
synonym: "18-crown-6 derivatives" EXACT SYNONYM [OC {prefname=1}]
is_a: 150000003983 ! crown ethers

[Term]
id: 150000003991
name: 20-crown-6 derivatives
oc_smarts: C1COCCOCCOCCCOCCOCCOC1
synonym: "20-crown-6 derivative" EXACT SYNONYM [OC {date=2011-09-14, lang=eng}]
synonym: "20-crown-6 derivatives" EXACT SYNONYM [OC {prefname=1}]
is_a: 150000003983 ! crown ethers

[Term]
id: 150000003992
name: 21-crown-7 derivatives
oc_smarts: C1COCCOCCOCCOCCOCCOCCO1
synonym: "21-crown-7 derivative" EXACT SYNONYM [OC {date=2011-09-14, lang=eng}]
synonym: "21-crown-7 derivatives" EXACT SYNONYM [OC {prefname=1}]
is_a: 150000003983 ! crown ethers

[Term]
id: 150000003993
name: 24-crown-8 derivatives
oc_smarts: C1COCCOCCOCCOCCOCCOCCOCCO1
synonym: "24-crown-8 derivative" EXACT SYNONYM [OC {date=2011-09-14, lang=eng}]
synonym: "24-crown-8 derivatives" EXACT SYNONYM [OC {prefname=1}]
is_a: 150000003983 ! crown ethers

[Term]
id: 150000003994
name: 27-crown-9 derivatives
oc_smarts: C1COCCOCCOCCOCCOCCOCCOCCOCCO1
synonym: "27-crown-9 derivative" EXACT SYNONYM [OC {date=2011-09-14, lang=eng}]
synonym: "27-crown-9 derivatives" EXACT SYNONYM [OC {prefname=1}]
is_a: 150000003983 ! crown ethers

[Term]
id: 150000003995
name: 30-crown-10 derivatives
oc_smarts: C1COCCOCCOCCOCCOCCOCCOCCOCCOCCO1
synonym: "30-crown-10 derivative" EXACT SYNONYM [OC {date=2011-09-14, lang=eng}]
synonym: "30-crown-10 derivatives" EXACT SYNONYM [OC {prefname=1}]
is_a: 150000003983 ! crown ethers
