# Supplementary material for: Automated compound classification using a chemical ontology
Source: J Cheminform. 2012 Dec 29;4:40. doi: 10.1186/1758-2946-4-40 (PMC3547776; doi:10.1186/1758-2946-4-40)
Supplement: Additional file 2 — B.obo - chemical ontology describing the androstane and pregnane classes. This ontology file contains the class definitions as described in this work to classify androstanes or pregnanes in the OBO format, the oc_smarts tags contain the respective class SMARTS definitions. [file 1758-2946-4-40-S2.obo]

format-version: 1.2
date: 20:11:2012 15:46
saved-by: cbobach
auto-generated-by: SODIAC
synonymtypedef: SYNONYM
remark: Author: OntoChem GmbH, www.ontochem.com
remark: Structure based ontology in OBO-Format. An is_a relationship defines a substructure relationship.
idspace: oc http://ontochem.com/uri/obo/

[Typedef]
id: oc_smarts
name: oc_smarts
namespace: 
domain: 
range: 
struct_format: smarts

[Term]
id: 150000000583
name: 5α-androstanes
oc_smarts: [#6][C@@]12CCC[C@H]1[C@@H]1CC[C@H]3CCCC[C@]3([#6])[C@H]1CC2
synonym: "5α-androstane" EXACT SYNONYM [OC {date=2011-09-14, lang=eng}]
synonym: "5α-androstanes" EXACT SYNONYM [OC {date=2012-03-04, lang=eng, prefname=1}]
is_a: 150000001441 ! androstanes

[Term]
id: 150000000605
name: 5α-pregnanes
oc_smarts: [#6]C[C@H]1CC[C@H]2[C@@H]3CC[C@H]4CCCC[C@]4([#6])[C@H]3CC[C@]12[#6]
synonym: "5α-pregnane" EXACT SYNONYM [OC {date=2011-09-14, lang=eng}]
synonym: "5α-pregnanes" EXACT SYNONYM [OC {date=2012-03-04, lang=eng, prefname=1}]
is_a: 150000003128 ! pregnanes

[Term]
id: 150000000614
name: 5β-androstanes
oc_smarts: [#6][C@@]12CCC[C@H]1[C@@H]1CC[C@@H]3CCCC[C@]3([#6])[C@H]1CC2
synonym: "5β-androstane" EXACT SYNONYM [OC {date=2011-09-14, lang=eng}]
synonym: "5β-androstanes" EXACT SYNONYM [OC {date=2012-03-04, lang=eng, prefname=1}]
is_a: 150000001441 ! androstanes

[Term]
id: 150000000631
name: 5β-pregnanes
oc_smarts: [#6]C[C@H]1CC[C@H]2[C@@H]3CC[C@@H]4CCCC[C@]4([#6])[C@H]3CC[C@]12[#6]
synonym: "5β-pregnane" EXACT SYNONYM [OC {date=2011-09-14, lang=eng}]
synonym: "5β-pregnanes" EXACT SYNONYM [OC {date=2012-03-04, lang=eng, prefname=1}]
is_a: 150000003128 ! pregnanes

[Term]
id: 150000001440
name: androstane derivatives
synonym: "androstane derivative" EXACT SYNONYM []
synonym: "androstane derivatives" EXACT SYNONYM []
is_a: 150000003431 ! steroids

[Term]
id: 150000001441
name: androstanes
oc_smarts: [#6][C@@]12CCC[C@H]1[C@@H]1CCC3CCCC[C@]3([#6])[C@H]1CC2XXX[\!#6;*,#1]C([\!#6;*,#1])([\!#6;*,#1])[C;R2]12[C;R1][C;R1][C;R2]3[C;R2]([C;R1][C;R1][C;R2]4[C;R1][C;R1][C;R1][C;R1][C;R2]34C([\!#6;*,#1])([\!#6;*,#1])[\!#6;*,#1])[C;R2]1[C;R1][C;R1][C;R1]2([\!#6;*,#1])[\!#6;*,#1]
oc_smarts: [#6][C@]12CC[C@H]3[C@@H](CCC4CCCC[C@]34[#6])[C@@H]1CCC2(O)C(O)=OXXXOC(=O)[C;R1]1(O)[C;R1][C;R1][C;R2]2[C;R2]3[C;R1][C;R1][C;R2]4[C;R1][C;R1][C;R1][C;R1][C;R2]4([C;R2]3[C;R1][C;R1][C;R2]12C([\!#6;*,#1])([\!#6;*,#1])[\!#6;*,#1])C([\!#6;*,#1])([\!#6;*,#1])[\!#6;*,#1]
oc_smarts: [#6][C@]12CC[C@H]3[C@@H](CCC4CCCC[C@]34[#6])[C@@H]1CCC2=OXXX[\!#6;*,#1]C([\!#6;*,#1])([\!#6;*,#1])[C;R2]12[C;R1][C;R1][C;R2]3[C;R2]([C;R1][C;R1][C;R2]4[C;R1][C;R1][C;R1][C;R1][C;R2]34C([\!#6;*,#1])([\!#6;*,#1])[\!#6;*,#1])[C;R2]1[C;R1][C;R1][C;R1]2=O
oc_smarts: [#6]C1(O)CC[C@H]2[C@@H]3CCC4CCCC[C@]4([#6])[C@H]3CC[C@]12[#6]XXXO[C;R1]1([C;R1][C;R1][C;R2]2[C;R2]3[C;R1][C;R1][C;R2]4[C;R1][C;R1][C;R1][C;R1][C;R2]4([C;R2]3[C;R1][C;R1][C;R2]12C([\!#6;*,#1])([\!#6;*,#1])[\!#6;*,#1])C([\!#6;*,#1])([\!#6;*,#1])[\!#6;*,#1])C([\!#6;*,#1])([\!#6;*,#1])[\!#6;*,#1]
synonym: "androstane" EXACT SYNONYM [OC {date=2012-03-30, lang=eng}]
synonym: "androstanes" EXACT SYNONYM [OC {date=2012-03-30, lang=eng}]
is_a: 150000001440 ! androstane derivatives

[Term]
id: 150000001799
name: chemistry

[Term]
id: 150000001875
name: compounds
oc_smarts: *~*
synonym: "compound" EXACT SYNONYM [OC {date=2012-03-30, lang=eng}]
synonym: "compounds" EXACT SYNONYM [OC {date=2012-03-04, lang=eng, prefname=1}]
is_a: 150000003439 ! structural classification

[Term]
id: 150000002632
name: lipids
synonym: "lipid" EXACT SYNONYM [OC {date=2012-03-30, lang=eng}]
synonym: "lipids" EXACT SYNONYM [OC {date=2012-03-04, lang=eng, prefname=1}]
is_a: 150000002893 ! organic compound scaffolds

[Term]
id: 150000002893
name: organic compound scaffolds
synonym: "organic compound scaffold" EXACT SYNONYM [OC {date=2012-03-30, lang=eng}]
synonym: "organic compound scaffolds" EXACT SYNONYM [OC {date=2012-03-30, lang=eng}]
is_a: 150000002894 ! organic compounds

[Term]
id: 150000002894
name: organic compounds
oc_smarts: \![C;X1]#[O]
oc_smarts: \!O=C=O
oc_smarts: [#6]
synonym: "organic compound" EXACT SYNONYM [OC {date=2012-03-30, lang=eng}]
synonym: "organic compounds" EXACT SYNONYM [OC {date=2012-03-04, lang=eng, prefname=1}]
synonym: "organo compound" EXACT SYNONYM [OC {date=2012-03-30, lang=eng}]
synonym: "organo compounds" EXACT SYNONYM [OC {date=2012-03-30, lang=eng}]
is_a: 150000001875 ! compounds

[Term]
id: 150000003126
name: pregnane derivatives
synonym: "pregnane derivative" EXACT SYNONYM [OC {date=2012-03-30, lang=eng}]
synonym: "pregnane derivatives" EXACT SYNONYM [OC {date=2012-03-30, lang=eng}]
is_a: 150000003431 ! steroids

[Term]
id: 150000003128
name: pregnanes
oc_smarts: [#6]C(=O)[C@H]1CC[C@H]2[C@@H]3CCC4CCCC[C@]4([#6])[C@H]3CC[C@]12[#6]XXX[\!#6;*,#1]C([\!#6;*,#1])([\!#6;*,#1])C(=O)[C@@;R1]1([\!#6;*,#1])[C;R1]C[C@]2([\!#6;*,#1])[C@@]1(CC[C@@]1([\!#6;*,#1])[C@@]2([\!#6;*,#1])CCC2[C;R1][C;R1][C;R1][C;R1][C@]12C([\!#6;*,#1])([\!#6;*,#1])[\!#6;*,#1])C([\!#6;*,#1])([\!#6;*,#1])[\!#6;*,#1]
oc_smarts: [#6]C[C@H]1CC[C@H]2[C@@H]3CCC4CCCC[C@]4([#6])[C@H]3CC[C@]12[#6]XXX[\!#6;*,#1]C([\!#6;*,#1])([\!#6;*,#1])C([\!#6;*,#1])([\!#6;*,#1])[C@@;R1]1([\!#6;*,#1])[C;R1]C[C@]2([\!#6;*,#1])[C@@]1(CC[C@@]1([\!#6;*,#1])[C@@]2([\!#6;*,#1])CCC2[C;R1][C;R1][C;R1][C;R1][C@]12C([\!#6;*,#1])([\!#6;*,#1])[\!#6;*,#1])C([\!#6;*,#1])([\!#6;*,#1])[\!#6;*,#1]
oc_smarts: [H]C(=O)C[C@H]1CC[C@H]2[C@@H]3CCC4CCCC[C@]4([#6])[C@H]3CC[C@]12[#6]XXX[H]C(=O)C([\!#6;*,#1])([\!#6;*,#1])[C@@;R1]1([\!#6;*,#1])[C;R1]C[C@]2([\!#6;*,#1])[C@@]1(CC[C@@]1([\!#6;*,#1])[C@@]2([\!#6;*,#1])CCC2[C;R1][C;R1][C;R1][C;R1][C@]12C([\!#6;*,#1])([\!#6;*,#1])[\!#6;*,#1])C([\!#6;*,#1])([\!#6;*,#1])[\!#6;*,#1]
synonym: "pregnane" EXACT SYNONYM [OC {date=2011-09-14, lang=eng}]
synonym: "pregnanes" EXACT SYNONYM [OC {date=2012-03-04, lang=eng, prefname=1}]
is_a: 150000003126 ! pregnane derivatives

[Term]
id: 150000003135
name: prenol lipids
synonym: "prenol lipid" EXACT SYNONYM [OC {date=2011-09-14, lang=eng}]
synonym: "prenol lipids" EXACT SYNONYM [OC {date=2012-03-04, lang=eng, prefname=1}]
is_a: 150000002632 ! lipids

[Term]
id: 150000003431
name: steroids
synonym: "steroid" EXACT SYNONYM [OC {date=2011-09-14, lang=eng}]
synonym: "steroids" EXACT SYNONYM [OC {date=2012-03-04, lang=eng, prefname=1}]
is_a: 150000003648 ! triterpenes

[Term]
id: 150000003439
name: structural classification
is_a: 150000001799 ! chemistry

[Term]
id: 150000003505
name: terpenes
synonym: "isoprenoid" EXACT SYNONYM [OC {date=2011-09-14, lang=eng}]
synonym: "isoprenoide" EXACT SYNONYM [OC {date=2011-09-14, lang=deu}]
synonym: "isoprenoids" EXACT SYNONYM [OC {date=2011-09-14, lang=eng}]
synonym: "terpene" EXACT SYNONYM [OC {date=2011-09-14, lang=deu}]
synonym: "terpenes" EXACT SYNONYM [OC {date=2012-03-04, lang=eng, prefname=1}]
synonym: "terpenoid" EXACT SYNONYM [OC {date=2011-09-14, lang=eng}]
synonym: "terpenoide" EXACT SYNONYM [OC {date=2011-09-14, lang=deu}]
synonym: "terpenoids" EXACT SYNONYM [OC {date=2011-09-14, lang=eng}]
is_a: 150000003135 ! prenol lipids

[Term]
id: 150000003648
name: triterpenes
synonym: "triterpene" EXACT SYNONYM [OC {date=2011-09-14, lang=eng}]
synonym: "triterpenes" EXACT SYNONYM [OC {date=2011-09-14, lang=eng}]
synonym: "triterpenoid" EXACT SYNONYM [OC {date=2011-09-14, lang=eng}]
synonym: "triterpenoids" EXACT SYNONYM [OC {date=2011-09-14, lang=eng}]
synonym: "triterpenos" EXACT SYNONYM [OC {date=2011-09-14, lang=spa}]
synonym: "Triterpens" EXACT SYNONYM [OC {date=2011-09-14, lang=eng}]
is_a: 150000003505 ! terpenes
