# Supplementary material for: Automated compound classification using a chemical ontology
Source: J Cheminform. 2012 Dec 29;4:40. doi: 10.1186/1758-2946-4-40 (PMC3547776; doi:10.1186/1758-2946-4-40)
Supplement: Additional file 3 — Assignment precision. This file contains the results of annotating a test set of 198 compounds from [18] with our complete ontology. [file 1758-2946-4-40-S3.csv]

#SMILES	Compound ID	oc name	ocID	correct	comment
[BH3-][n+]1ccccc1	1	azacyclic compounds	150000004030	1
[BH3-][n+]1ccccc1	1	boron compounds	150000001639	1
[BH3-][n+]1ccccc1	1	carbon compounds	150000001722	1
[BH3-][n+]1ccccc1	1	cycloarenes	150000001927	1
[BH3-][n+]1ccccc1	1	hetero compounds	150000002389	1
[BH3-][n+]1ccccc1	1	heteroaromatic compounds	150000002390	1
[BH3-][n+]1ccccc1	1	monocyclic compounds	150000002765	1
[BH3-][n+]1ccccc1	1	nitrogen compounds	150000002830	1
[BH3-][n+]1ccccc1	1	organic nitrogen compounds	150000002897	1
[BH3-][n+]1ccccc1	1	pyridines	150000003222	1
BrCCC(=O)NCNC(=O)C=C	2	acrylamides	150000003926	1
BrCCC(=O)NCNC(=O)C=C	2	acrylic acid derivatives	150000001252	1
BrCCC(=O)NCNC(=O)C=C	2	acyclic compounds	150000001260	1
BrCCC(=O)NCNC(=O)C=C	2	alkene derivatives	150000001344	1
BrCCC(=O)NCNC(=O)C=C	2	alkyl bromides	150000001347	1
BrCCC(=O)NCNC(=O)C=C	2	aza compounds	150000003932	1
BrCCC(=O)NCNC(=O)C=C	2	bromium compounds	150000001649	1
BrCCC(=O)NCNC(=O)C=C	2	carbon compounds	150000001722	1
BrCCC(=O)NCNC(=O)C=C	2	hetero compounds	150000002389	1
BrCCC(=O)NCNC(=O)C=C	2	nitrogen compounds	150000002830	1
BrCCC(=O)NCNC(=O)C=C	2	organic amino compounds	150000004027	1
BrCCC(=O)NCNC(=O)C=C	2	oxygen compounds	150000002927	1
BrCCC(=O)NCNC(=O)C=C	2	secondary amides	150000003334	1
BrCCC(=O)NCNC(=O)C=C	2	secondary carboxamides	150000003859	1
BrCCN(Cc1ccccc1)CCBr	3	alkyl bromides	150000001347	1
BrCCN(Cc1ccccc1)CCBr	3	aromatic compounds	150000001491	1
BrCCN(Cc1ccccc1)CCBr	3	aza compounds	150000003932	1
BrCCN(Cc1ccccc1)CCBr	3	benzylamines	150000003939	1
BrCCN(Cc1ccccc1)CCBr	3	bromium compounds	150000001649	1
BrCCN(Cc1ccccc1)CCBr	3	carbon compounds	150000001722	1
BrCCN(Cc1ccccc1)CCBr	3	cycloarenes	150000001927	0
BrCCN(Cc1ccccc1)CCBr	3	ethylamines	150000003947	1
BrCCN(Cc1ccccc1)CCBr	3	hetero compounds	150000002389	1
BrCCN(Cc1ccccc1)CCBr	3	monocyclic compounds	150000002765	1
BrCCN(Cc1ccccc1)CCBr	3	nitrogen compounds	150000002830	1
BrCCN(Cc1ccccc1)CCBr	3	tertiary aliphatic amines	150000003510	1
BrP(=[Se])(c1ccccc1)c1ccccc1	4	aromatic compounds	150000001491	1
BrP(=[Se])(c1ccccc1)c1ccccc1	4	benzenes	150000001555	1
BrP(=[Se])(c1ccccc1)c1ccccc1	4	bromium compounds	150000001649	1
BrP(=[Se])(c1ccccc1)c1ccccc1	4	carbon compounds	150000001722	1
BrP(=[Se])(c1ccccc1)c1ccccc1	4	cycloarenes	150000001927	0
BrP(=[Se])(c1ccccc1)c1ccccc1	4	hetero compounds	150000002389	1
BrP(=[Se])(c1ccccc1)c1ccccc1	4	monocyclic compounds	150000002765	0
BrP(=[Se])(c1ccccc1)c1ccccc1	4	organophosphorus compounds	150000002903	1
BrP(=[Se])(c1ccccc1)c1ccccc1	4	phosphor halogenides	150000003011	1
BrP(=[Se])(c1ccccc1)c1ccccc1	4	selenium compounds	150000003343	1
c1ccccc1	5	aromatic compounds	150000001491	1
c1ccccc1	5	aromatic hydrocarbons	150000001492	1
c1ccccc1	5	benzenes	150000001555	1
c1ccccc1	5	carbon compounds	150000001722	1
c1ccccc1	5	cycloarenes	150000001927	0
c1ccccc1	5	monocyclic compounds	150000002765	1
C1CC=CCCC=C1	6	alicyclic compounds	150000001334	1
C1CC=CCCC=C1	6	alkene derivatives	150000001344	1
C1CC=CCCC=C1	6	carbon compounds	150000001722	1
C1CC=CCCC=C1	6	cycloalkenes	150000001925	1
C1CC=CCCC=C1	6	macrocycles	150000002678	1
C1CC=CCCC=C1	6	monocyclic compounds	150000002765	1
C1C(=O)C1	7	carbon compounds	150000001722	1
C1C(=O)C1	7	cyclic ketones	150000003997	1
C1C(=O)C1	7	cyclopropanes	150000001942	1
C1C(=O)C1	7	hetero compounds	150000002389	1
C1C(=O)C1	7	monocyclic compounds	150000002765	1
C1C(=O)C1	7	oxygen compounds	150000002927	1
C1COPS1	8	5 membered heterocycles	150000000565	1
C1COPS1	8	carbon compounds	150000001722	1
C1COPS1	8	hetero compounds	150000002389	1
C1COPS1	8	monocyclic compounds	150000002765	1
C1COPS1	8	organothiophosphorus compounds	150000003968	1
C1COPS1	8	oxacyclic compounds	150000004029	1
C1COPS1	8	oxygen compounds	150000002927	1
C1COPS1	8	phosphorus compounds	150000003018	1
C1COPS1	8	sulfenic acid derivatives	150000003447	0
C1COPS1	8	sulfur compounds	150000003464	1
C1OC1C#N	9	carbon compounds	150000001722	1
C1OC1C#N	9	epoxides	150000002118	1
C1OC1C#N	9	hetero compounds	150000002389	1
C1OC1C#N	9	monocyclic compounds	150000002765	1
C1OC1C#N	9	nitriles	150000002825	1
C1OC1C#N	9	nitrogen compounds	150000002830	1
C1OC1C#N	9	oxacyclic compounds	150000004029	1
C1OC1C#N	9	oxiranes	150000002924	1
C1OC1C#N	9	oxygen compounds	150000002927	1
C1OCCO1	10	1,3-dioxalanes	150000000186	1
C1OCCO1	10	acetals	150000001241	1
C1OCCO1	10	carbon compounds	150000001722	1
C1OCCO1	10	hetero compounds	150000002389	1
C1OCCO1	10	monocyclic compounds	150000002765	1
C1OCCO1	10	oxacyclic compounds	150000004029	1
C1OCCO1	10	oxygen compounds	150000002927	1
C1OC(=O)C=C1	11	alkene derivatives	150000001344	1
C1OC(=O)C=C1	11	carbon compounds	150000001722	1
C1OC(=O)C=C1	11	carboxylic acid esters	150000001733	1
C1OC(=O)C=C1	11	furanones	150000002241	1
C1OC(=O)C=C1	11	hetero compounds	150000002389	1
C1OC(=O)C=C1	11	lactones	150000002596	1
C1OC(=O)C=C1	11	monocyclic compounds	150000002765	1
C1OC(=O)C=C1	11	oxacyclic compounds	150000004029	1
C1OC(=O)C=C1	11	oxygen compounds	150000002927	1
Cc1ccc(cc1)C(O)C	12	aromatic compounds	150000001491	1
Cc1ccc(cc1)C(O)C	12	carbon compounds	150000001722	1
Cc1ccc(cc1)C(O)C	12	cycloarenes	150000001927	0
Cc1ccc(cc1)C(O)C	12	hetero compounds	150000002389	1
Cc1ccc(cc1)C(O)C	12	monocyclic compounds	150000002765	1
Cc1ccc(cc1)C(O)C	12	oxygen compounds	150000002927	1
Cc1ccc(cc1)C(O)C	12	secondary alcohols	150000003333	1
Cc1ccc(cc1)C(O)C	12	toluenes	150000003613	1
CC1CCCC(=O)N1	13	azacyclic compounds	150000004030	1
CC1CCCC(=O)N1	13	azacycloalkanes	150000003976	1
CC1CCCC(=O)N1	13	carbon compounds	150000001722	1
CC1CCCC(=O)N1	13	hetero compounds	150000002389	1
CC1CCCC(=O)N1	13	monocyclic compounds	150000002765	1
CC1CCCC(=O)N1	13	nitrogen compounds	150000002830	1
CC1CCCC(=O)N1	13	organic amino compounds	150000004027	1
CC1CCCC(=O)N1	13	oxygen compounds	150000002927	1
CC1CCCC(=O)N1	13	piperidines	150000003053	1
CC1CCCC(=O)N1	13	secondary amides	150000003334	1
CC1CCCC(=O)N1	13	secondary carboxamides	150000003859	1
CC1CCCC(=O)N1	13	δ-lactams	150000003954	1
Cc1ccc(O)cc1	14	aromatic compounds	150000001491	1
Cc1ccc(O)cc1	14	carbon compounds	150000001722	1
Cc1ccc(O)cc1	14	cycloarenes	150000001927	0
Cc1ccc(O)cc1	14	hetero compounds	150000002389	1
Cc1ccc(O)cc1	14	monocyclic compounds	150000002765	1
Cc1ccc(O)cc1	14	oxygen compounds	150000002927	1
Cc1ccc(O)cc1	14	p-cresols	150000002931	1
Cc1ccc(O)cc1	14	toluenes	150000003613	1
CC1CC(=O)O1	15	4 membered heterocycles	150000000537	1
CC1CC(=O)O1	15	carbon compounds	150000001722	1
CC1CC(=O)O1	15	carboxylic acid esters	150000001733	1
CC1CC(=O)O1	15	hetero compounds	150000002389	1
CC1CC(=O)O1	15	lactones	150000002596	1
CC1CC(=O)O1	15	monocyclic compounds	150000002765	1
CC1CC(=O)O1	15	oxacyclic compounds	150000004029	1
CC1CC(=O)O1	15	oxygen compounds	150000002927	1
C=C1CC(=O)O1	16	4 membered heterocycles	150000000537	1
C=C1CC(=O)O1	16	alkene derivatives	150000001344	1
C=C1CC(=O)O1	16	carbon compounds	150000001722	1
C=C1CC(=O)O1	16	carboxylic acid esters	150000001733	1
C=C1CC(=O)O1	16	hetero compounds	150000002389	1
C=C1CC(=O)O1	16	lactones	150000002596	1
C=C1CC(=O)O1	16	monocyclic compounds	150000002765	1
C=C1CC(=O)O1	16	oxacyclic compounds	150000004029	1
C=C1CC(=O)O1	16	oxygen compounds	150000002927	1
CC[B-](c1ccccc1)(c1ccccc1)CC	17	aromatic compounds	150000001491	1
CC[B-](c1ccccc1)(c1ccccc1)CC	17	benzenes	150000001555	1
CC[B-](c1ccccc1)(c1ccccc1)CC	17	boron compounds	150000001639	1
CC[B-](c1ccccc1)(c1ccccc1)CC	17	carbon compounds	150000001722	1
CC[B-](c1ccccc1)(c1ccccc1)CC	17	cycloarenes	150000001927	0
CC[B-](c1ccccc1)(c1ccccc1)CC	17	hetero compounds	150000002389	1
CC[B-](c1ccccc1)(c1ccccc1)CC	17	monocyclic compounds	150000002765	0
CCc1ccccc1[B]	18	aromatic compounds	150000001491	1
CCc1ccccc1[B]	18	benzenes	150000001555	1
CCc1ccccc1[B]	18	boron compounds	150000001639	1
CCc1ccccc1[B]	18	carbon compounds	150000001722	1
CCc1ccccc1[B]	18	cycloarenes	150000001927	0
CCc1ccccc1[B]	18	hetero compounds	150000002389	1
CCc1ccccc1[B]	18	monocyclic compounds	150000002765	1
C=CC(CCC(=C)C)C	19	acyclic compounds	150000001260	1
C=CC(CCC(=C)C)C	19	alkene derivatives	150000001344	1
C=CC(CCC(=C)C)C	19	alkenes	150000001336	1
C=CC(CCC(=C)C)C	19	carbon compounds	150000001722	1
CCCCCCCCCCCCCCCCCCO	20	acyclic compounds	150000001260	1
CCCCCCCCCCCCCCCCCCO	20	carbon compounds	150000001722	1
CCCCCCCCCCCCCCCCCCO	20	hetero compounds	150000002389	1
CCCCCCCCCCCCCCCCCCO	20	oxygen compounds	150000002927	1
CCCCCCCCCCCCCCCCCCO	20	primary alcohols	150000003138	1
CCCCCCCCCCCCCCCC(=O)N	21	acyclic compounds	150000001260	1
CCCCCCCCCCCCCCCC(=O)N	21	carbon compounds	150000001722	1
CCCCCCCCCCCCCCCC(=O)N	21	hetero compounds	150000002389	1
CCCCCCCCCCCCCCCC(=O)N	21	nitrogen compounds	150000002830	1
CCCCCCCCCCCCCCCC(=O)N	21	organic amino compounds	150000004027	1
CCCCCCCCCCCCCCCC(=O)N	21	oxygen compounds	150000002927	1
CCCCCCCCCCCCCCCC(=O)N	21	palmitic acid derivatives	150000002942	1
CCCCCCCCCCCCCCCC(=O)N	21	primary amides	150000003140	1
CCCCCCCCCCCCCCCC(=O)N	21	primary carboxamides	150000003858	1
CCCCCCCCCCCC(=O)O	22	acyclic compounds	150000001260	1
CCCCCCCCCCCC(=O)O	22	carbon compounds	150000001722	1
CCCCCCCCCCCC(=O)O	22	carboxylic acids	150000001735	1
CCCCCCCCCCCC(=O)O	22	dodecanols	150000002028	0	no alcohol, but acid
CCCCCCCCCCCC(=O)O	22	hetero compounds	150000002389	1
CCCCCCCCCCCC(=O)O	22	oxygen compounds	150000002927	1
CCC(=CC)C=CC(=O)N	23	acyclic compounds	150000001260	1
CCC(=CC)C=CC(=O)N	23	alkene derivatives	150000001344	1
CCC(=CC)C=CC(=O)N	23	carbon compounds	150000001722	1
CCC(=CC)C=CC(=O)N	23	hetero compounds	150000002389	1
CCC(=CC)C=CC(=O)N	23	nitrogen compounds	150000002830	1
CCC(=CC)C=CC(=O)N	23	organic amino compounds	150000004027	1
CCC(=CC)C=CC(=O)N	23	oxygen compounds	150000002927	1
CCC(=CC)C=CC(=O)N	23	primary amides	150000003140	1
CCC(=CC)C=CC(=O)N	23	primary carboxamides	150000003858	1
CCCCCCCC(=O)OC(=O)CCCCCCC	24	acyclic carboxylic anhydrides	150000003971	1
CCCCCCCC(=O)OC(=O)CCCCCCC	24	acyl compounds	150000003855	1
CCCCCCCC(=O)OC(=O)CCCCCCC	24	carbon compounds	150000001722	1
CCCCCCCC(=O)OC(=O)CCCCCCC	24	fatty esters	150000002194	0
CCCCCCCC(=O)OC(=O)CCCCCCC	24	hetero compounds	150000002389	1
CCCCCCCC(=O)OC(=O)CCCCCCC	24	oxygen compounds	150000002927	1
CCCCCCC#N	25	acyclic compounds	150000001260	1
CCCCCCC#N	25	carbon compounds	150000001722	1
CCCCCCC#N	25	hetero compounds	150000002389	1
CCCCCCC#N	25	nitriles	150000002825	1
CCCCCCC#N	25	nitrogen compounds	150000002830	1
CCCCCCCN=C=O	26	acyclic compounds	150000001260	1
CCCCCCCN=C=O	26	carbon compounds	150000001722	1
CCCCCCCN=C=O	26	hetero compounds	150000002389	1
CCCCCCCN=C=O	26	isocyanates	150000002513	1
CCCCCCCN=C=O	26	nitrogen compounds	150000002830	1
CCCCCCCN=C=O	26	oxygen compounds	150000002927	1
CCC=CC=CCO	27	acyclic compounds	150000001260	1
CCC=CC=CCO	27	alkene derivatives	150000001344	1
CCC=CC=CCO	27	carbon compounds	150000001722	1
CCC=CC=CCO	27	hetero compounds	150000002389	1
CCC=CC=CCO	27	oxygen compounds	150000002927	1
CCC=CC=CCO	27	primary alcohols	150000003138	1
CCC=CC=CC=O	28	acyclic compounds	150000001260	1
CCC=CC=CC=O	28	aldehydes	150000001299	1
CCC=CC=CC=O	28	alkene derivatives	150000001344	1
CCC=CC=CC=O	28	carbon compounds	150000001722	1
CCC=CC=CC=O	28	hetero compounds	150000002389	1
CCC=CC=CC=O	28	oxygen compounds	150000002927	1
CCCCCCNC	29	acyclic compounds	150000001260	1
CCCCCCNC	29	aza compounds	150000003932	1
CCCCCCNC	29	carbon compounds	150000001722	1
CCCCCCNC	29	hetero compounds	150000002389	1
CCCCCCNC	29	methylamines	150000003956	1
CCCCCCNC	29	nitrogen compounds	150000002830	1
CCCCCCNC	29	secondary amines	150000003335	1
CC(C(C)(C)C)N=C(Nc1ccncc1)NC#N	30	aza compounds	150000003932	1
CC(C(C)(C)C)N=C(Nc1ccncc1)NC#N	30	azacyclic compounds	150000004030	1
CC(C(C)(C)C)N=C(Nc1ccncc1)NC#N	30	carbon compounds	150000001722	1
CC(C(C)(C)C)N=C(Nc1ccncc1)NC#N	30	cyanamides	150000001912	1
CC(C(C)(C)C)N=C(Nc1ccncc1)NC#N	30	cycloarenes	150000001927	0
CC(C(C)(C)C)N=C(Nc1ccncc1)NC#N	30	guanidines	150000002357	1
CC(C(C)(C)C)N=C(Nc1ccncc1)NC#N	30	hetero compounds	150000002389	1
CC(C(C)(C)C)N=C(Nc1ccncc1)NC#N	30	heteroaromatic compounds	150000002390	1
CC(C(C)(C)C)N=C(Nc1ccncc1)NC#N	30	monocyclic compounds	150000002765	1
CC(C(C)(C)C)N=C(Nc1ccncc1)NC#N	30	nitrogen compounds	150000002830	1
CC(C(C)(C)C)N=C(Nc1ccncc1)NC#N	30	organic amino compounds	150000004027	1
CC(C(C)(C)C)N=C(Nc1ccncc1)NC#N	30	pyridines	150000003222	1
CCCCCC(=O)C	31	acyclic compounds	150000001260	1
CCCCCC(=O)C	31	acyclic ketones	150000003998	1
CCCCCC(=O)C	31	carbon compounds	150000001722	1
CCCCCC(=O)C	31	hetero compounds	150000002389	1
CCCCCC(=O)C	31	oxygen compounds	150000002927	1
CCCCC(CO[N+](=O)[O-])CC	32	acyclic compounds	150000001260	1
CCCCC(CO[N+](=O)[O-])CC	32	carbon compounds	150000001722	1
CCCCC(CO[N+](=O)[O-])CC	32	hetero compounds	150000002389	1
CCCCC(CO[N+](=O)[O-])CC	32	nitrogen compounds	150000002830	1
CCCCC(CO[N+](=O)[O-])CC	32	organic compounds	150000002894	1
CCCCC(CO[N+](=O)[O-])CC	32	oxygen compounds	150000002927	1
CC=CC=CC(=O)O	33	acyclic compounds	150000001260	1
CC=CC=CC(=O)O	33	alkene derivatives	150000001344	1
CC=CC=CC(=O)O	33	carbon compounds	150000001722	1
CC=CC=CC(=O)O	33	carboxylic acids	150000001735	1
CC=CC=CC(=O)O	33	hetero compounds	150000002389	1
CC=CC=CC(=O)O	33	oxygen compounds	150000002927	1
CCC(CCl)O	34	acyclic compounds	150000001260	1
CCC(CCl)O	34	alkyl chlorides	150000001348	1
CCC(CCl)O	34	carbon compounds	150000001722	1
CCC(CCl)O	34	chlorine compounds	150000001805	1
CCC(CCl)O	34	hetero compounds	150000002389	1
CCC(CCl)O	34	oxygen compounds	150000002927	1
CCC(CCl)O	34	secondary alcohols	150000003333	1
C=CCCC#N	35	acyclic compounds	150000001260	1
C=CCCC#N	35	alkene derivatives	150000001344	1
C=CCCC#N	35	carbon compounds	150000001722	1
C=CCCC#N	35	hetero compounds	150000002389	1
C=CCCC#N	35	nitriles	150000002825	1
C=CCCC#N	35	nitrogen compounds	150000002830	1
CCCCC(=O)C	36	acyclic compounds	150000001260	1
CCCCC(=O)C	36	acyclic ketones	150000003998	1
CCCCC(=O)C	36	carbon compounds	150000001722	1
CCCCC(=O)C	36	hetero compounds	150000002389	1
CCCCC(=O)C	36	oxygen compounds	150000002927	1
CCCCCOc1ccc(cc1)C=O	37	alkylarylethers	150000001346	1
CCCCCOc1ccc(cc1)C=O	37	benzaldehydes	150000003935	1
CCCCCOc1ccc(cc1)C=O	37	benzenes	150000001555	1
CCCCCOc1ccc(cc1)C=O	37	carbon compounds	150000001722	1
CCCCCOc1ccc(cc1)C=O	37	cycloarenes	150000001927	0
CCCCCOc1ccc(cc1)C=O	37	hetero compounds	150000002389	1
CCCCCOc1ccc(cc1)C=O	37	monocyclic compounds	150000002765	1
CCCCCOc1ccc(cc1)C=O	37	oxygen compounds	150000002927	1
CCCCC(=O)CC	38	acyclic compounds	150000001260	1
CCCCC(=O)CC	38	acyclic ketones	150000003998	1
CCCCC(=O)CC	38	carbon compounds	150000001722	1
CCCCC(=O)CC	38	hetero compounds	150000002389	1
CCCCC(=O)CC	38	oxygen compounds	150000002927	1
CC(CCC(=O)O)C	39	acyclic compounds	150000001260	1
CC(CCC(=O)O)C	39	carbon compounds	150000001722	1
CC(CCC(=O)O)C	39	carboxylic acids	150000001735	1
CC(CCC(=O)O)C	39	hetero compounds	150000002389	1
CC(CCC(=O)O)C	39	oxygen compounds	150000002927	1
CC(CCl)O	40	acyclic compounds	150000001260	1
CC(CCl)O	40	alkyl chlorides	150000001348	1
CC(CCl)O	40	carbon compounds	150000001722	1
CC(CCl)O	40	chlorine compounds	150000001805	1
CC(CCl)O	40	hetero compounds	150000002389	1
CC(CCl)O	40	oxygen compounds	150000002927	1
CC(CCl)O	40	secondary alcohols	150000003333	1
C=CCC#N	41	acyclic compounds	150000001260	1
C=CCC#N	41	alkene derivatives	150000001344	1
C=CCC#N	41	carbon compounds	150000001722	1
C=CCC#N	41	hetero compounds	150000002389	1
C=CCC#N	41	nitriles	150000002825	1
C=CCC#N	41	nitrogen compounds	150000002830	1
CCCC=NC	42	acyclic compounds	150000001260	1
CCCC=NC	42	carbon compounds	150000001722	1
CCCC=NC	42	hetero compounds	150000002389	1
CCCC=NC	42	imines	150000002466	1
CCCC=NC	42	nitrogen compounds	150000002830	1
CCCCNCCCC	43	acyclic compounds	150000001260	1
CCCCNCCCC	43	aza compounds	150000003932	1
CCCCNCCCC	43	carbon compounds	150000001722	1
CCCCNCCCC	43	hetero compounds	150000002389	1
CCCCNCCCC	43	nitrogen compounds	150000002830	1
CCCCNCCCC	43	secondary amines	150000003335	1
CCCCN(CCCC)CCCC	44	acyclic compounds	150000001260	1
CCCCN(CCCC)CCCC	44	aza compounds	150000003932	1
CCCCN(CCCC)CCCC	44	carbon compounds	150000001722	1
CCCCN(CCCC)CCCC	44	hetero compounds	150000002389	1
CCCCN(CCCC)CCCC	44	nitrogen compounds	150000002830	1
CCCCN(CCCC)CCCC	44	tertiary aliphatic amines	150000003510	1
CCCCN(CCCl)CCCl	45	acyclic compounds	150000001260	1
CCCCN(CCCl)CCCl	45	alkyl chlorides	150000001348	1
CCCCN(CCCl)CCCl	45	aza compounds	150000003932	1
CCCCN(CCCl)CCCl	45	carbon compounds	150000001722	1
CCCCN(CCCl)CCCl	45	chlorine compounds	150000001805	1
CCCCN(CCCl)CCCl	45	ethylamines	150000003947	1
CCCCN(CCCl)CCCl	45	hetero compounds	150000002389	1
CCCCN(CCCl)CCCl	45	nitrogen compounds	150000002830	1
CCCCN(CCCl)CCCl	45	tertiary aliphatic amines	150000003510	1
CCCCN=C=O	46	acyclic compounds	150000001260	1
CCCCN=C=O	46	carbon compounds	150000001722	1
CCCCN=C=O	46	hetero compounds	150000002389	1
CCCCN=C=O	46	isocyanates	150000002513	1
CCCCN=C=O	46	nitrogen compounds	150000002830	1
CCCCN=C=O	46	oxygen compounds	150000002927	1
CCCCN(N=O)CCCC	47	acyclic compounds	150000001260	1
CCCCN(N=O)CCCC	47	aza compounds	150000003932	1
CCCCN(N=O)CCCC	47	carbon compounds	150000001722	1
CCCCN(N=O)CCCC	47	hetero compounds	150000002389	1
CCCCN(N=O)CCCC	47	nitrogen compounds	150000002830	1
CCCCN(N=O)CCCC	47	nitrosamines	150000004005	1
CCCCN(N=O)CCCC	47	oxygen compounds	150000002927	1
CCCCOC	48	acyclic compounds	150000001260	1
CCCCOC	48	carbon compounds	150000001722	1
CCCCOC	48	dialkylethers	150000001983	1
CCCCOC	48	hetero compounds	150000002389	1
CCCCOC	48	oxygen compounds	150000002927	1
CCC(C(=O)N)CC(C(=O)O)C	49	acyclic compounds	150000001260	1
CCC(C(=O)N)CC(C(=O)O)C	49	carbon compounds	150000001722	1
CCC(C(=O)N)CC(C(=O)O)C	49	carboxylic acids	150000001735	1
CCC(C(=O)N)CC(C(=O)O)C	49	hetero compounds	150000002389	1
CCC(C(=O)N)CC(C(=O)O)C	49	nitrogen compounds	150000002830	1
CCC(C(=O)N)CC(C(=O)O)C	49	organic amino compounds	150000004027	1
CCC(C(=O)N)CC(C(=O)O)C	49	oxygen compounds	150000002927	1
CCC(C(=O)N)CC(C(=O)O)C	49	primary carboxamides	150000003858	1
CCCCON=O	50	acyclic compounds	150000001260	1
CCCCON=O	50	carbon compounds	150000001722	1
CCCCON=O	50	hetero compounds	150000002389	1
CCCCON=O	50	nitrogen compounds	150000002830	1
CCCCON=O	50	organic compounds	150000002894	1
CCCCON=O	50	oxygen compounds	150000002927	1
C=CCCON=O	51	acyclic compounds	150000001260	1
C=CCCON=O	51	alkene derivatives	150000001344	1
C=CCCON=O	51	carbon compounds	150000001722	1
C=CCCON=O	51	hetero compounds	150000002389	1
C=CCCON=O	51	nitrogen compounds	150000002830	1
C=CCCON=O	51	oxygen compounds	150000002927	1
CCCN(CCC)[B-]	52	acyclic compounds	150000001260	1
CCCN(CCC)[B-]	52	aza compounds	150000003932	1
CCCN(CCC)[B-]	52	boron compounds	150000001639	1
CCCN(CCC)[B-]	52	carbon compounds	150000001722	1
CCCN(CCC)[B-]	52	hetero compounds	150000002389	1
CCCN(CCC)[B-]	52	nitrogen compounds	150000002830	1
C=CCN(CC=C)CC=C	53	acyclic compounds	150000001260	1
C=CCN(CC=C)CC=C	53	alkene derivatives	150000001344	1
C=CCN(CC=C)CC=C	53	aza compounds	150000003932	1
C=CCN(CC=C)CC=C	53	carbon compounds	150000001722	1
C=CCN(CC=C)CC=C	53	hetero compounds	150000002389	1
C=CCN(CC=C)CC=C	53	nitrogen compounds	150000002830	1
C=CCN(CC=C)CC=C	53	tertiary aliphatic amines	150000003510	1
CC(CNCC(O)C)O	54	1,2-aminoalcohols	150000000179	1
CC(CNCC(O)C)O	54	acyclic compounds	150000001260	1
CC(CNCC(O)C)O	54	aza compounds	150000003932	1
CC(CNCC(O)C)O	54	carbon compounds	150000001722	1
CC(CNCC(O)C)O	54	diols	150000002009	1
CC(CNCC(O)C)O	54	hetero compounds	150000002389	1
CC(CNCC(O)C)O	54	nitrogen compounds	150000002830	1
CC(CNCC(O)C)O	54	oxygen compounds	150000002927	1
CC(CNCC(O)C)O	54	secondary alcohols	150000003333	1
CC(CNCC(O)C)O	54	secondary amines	150000003335	1
CCCN(C=O)CCC	55	acyclic compounds	150000001260	1
CCCN(C=O)CCC	55	aza compounds	150000003932	1
CCCN(C=O)CCC	55	carbon compounds	150000001722	1
CCCN(C=O)CCC	55	carbonyl compounds	150000001728	1
CCCN(C=O)CCC	55	hetero compounds	150000002389	1
CCCN(C=O)CCC	55	nitrogen compounds	150000002830	1
CCCN(C=O)CCC	55	organic amino compounds	150000004027	1
CCCN(C=O)CCC	55	oxygen compounds	150000002927	1
CCC(O)(C)C	56	acyclic compounds	150000001260	1
CCC(O)(C)C	56	carbon compounds	150000001722	1
CCC(O)(C)C	56	hetero compounds	150000002389	1
CCC(O)(C)C	56	oxygen compounds	150000002927	1
CCC(O)(C)C	56	tertiary alcohols	150000003509	1
CC(=C(OCC)O)[N+]#N	57	acyclic compounds	150000001260	1
CC(=C(OCC)O)[N+]#N	57	alkene derivatives	150000001344	1
CC(=C(OCC)O)[N+]#N	57	carbon compounds	150000001722	1
CC(=C(OCC)O)[N+]#N	57	diazonium salts	150000001989	1
CC(=C(OCC)O)[N+]#N	57	hetero compounds	150000002389	1
CC(=C(OCC)O)[N+]#N	57	nitrogen compounds	150000002830	1
CC(=C(OCC)O)[N+]#N	57	oxygen compounds	150000002927	1
CC(=C(OCC)O)[N+]#N	57	hemiacetals	150000002373	1
C=CC(=O)NCCCN(C)C	58	acrylamides	150000003926	1
C=CC(=O)NCCCN(C)C	58	acrylic acid derivatives	150000001252	1
C=CC(=O)NCCCN(C)C	58	acyclic compounds	150000001260	1
C=CC(=O)NCCCN(C)C	58	alkene derivatives	150000001344	1
C=CC(=O)NCCCN(C)C	58	aza compounds	150000003932	1
C=CC(=O)NCCCN(C)C	58	carbon compounds	150000001722	1
C=CC(=O)NCCCN(C)C	58	hetero compounds	150000002389	1
C=CC(=O)NCCCN(C)C	58	methylamines	150000003956	1
C=CC(=O)NCCCN(C)C	58	nitrogen compounds	150000002830	1
C=CC(=O)NCCCN(C)C	58	oxygen compounds	150000002927	1
C=CC(=O)NCCCN(C)C	58	secondary amides	150000003334	1
C=CC(=O)NCCCN(C)C	58	secondary carboxamides	150000003859	1
C=CC(=O)NCCCN(C)C	58	tertiary aliphatic amines	150000003510	1
C=CCON=O	59	acyclic compounds	150000001260	1
C=CCON=O	59	alkene derivatives	150000001344	1
C=CCON=O	59	carbon compounds	150000001722	1
C=CCON=O	59	hetero compounds	150000002389	1
C=CCON=O	59	nitrogen compounds	150000002830	1
C=CCON=O	59	oxygen compounds	150000002927	1
CC(C(=O)O)CC	60	acyclic compounds	150000001260	1
CC(C(=O)O)CC	60	carbon compounds	150000001722	1
CC(C(=O)O)CC	60	carboxylic acids	150000001735	1
CC(C(=O)O)CC	60	hetero compounds	150000002389	1
CC(C(=O)O)CC	60	oxygen compounds	150000002927	1
CC(=C(O)O)[N+]#N	61	acyclic compounds	150000001260	1
CC(=C(O)O)[N+]#N	61	alkene derivatives	150000001344	1
CC(=C(O)O)[N+]#N	61	carbon compounds	150000001722	1
CC(=C(O)O)[N+]#N	61	diazonium salts	150000001989	1
CC(=C(O)O)[N+]#N	61	hetero compounds	150000002389	1
CC(=C(O)O)[N+]#N	61	nitrogen compounds	150000002830	1
CC(=C(O)O)[N+]#N	61	oxygen compounds	150000002927	1
CCC(=O)OOC(=O)CC	62	acyclic compounds	150000001260	1
CCC(=O)OOC(=O)CC	62	acyl compounds	150000003855	1
CCC(=O)OOC(=O)CC	62	carbon compounds	150000001722	1
CCC(=O)OOC(=O)CC	62	fatty esters	150000002194	1	short chain fatty acid perester
CCC(=O)OOC(=O)CC	62	hetero compounds	150000002389	1
CCC(=O)OOC(=O)CC	62	oxygen compounds	150000002927	1
CCC(=O)OOC(=O)CC	62	peresters	150000002976	1
CCN(C1CCCCC1)CC	63	aza compounds	150000003932	1
CCN(C1CCCCC1)CC	63	carbon compounds	150000001722	1
CCN(C1CCCCC1)CC	63	cyclohexanes	150000001934	1
CCN(C1CCCCC1)CC	63	cyclohexylamines	150000003946	1
CCN(C1CCCCC1)CC	63	ethylamines	150000003947	1
CCN(C1CCCCC1)CC	63	hetero compounds	150000002389	1
CCN(C1CCCCC1)CC	63	monocyclic compounds	150000002765	1
CCN(C1CCCCC1)CC	63	nitrogen compounds	150000002830	1
CCN(C1CCCCC1)CC	63	tertiary aliphatic amines	150000003510	1
CCN(C(=O)C)O	64	acetic acid derivatives	150000001242	1
CCN(C(=O)C)O	64	acyclic compounds	150000001260	1
CCN(C(=O)C)O	64	acyl compounds	150000003855	1
CCN(C(=O)C)O	64	aza compounds	150000003932	1
CCN(C(=O)C)O	64	carbon compounds	150000001722	1
CCN(C(=O)C)O	64	hetero compounds	150000002389	1
CCN(C(=O)C)O	64	hydroxylamines	150000002443	1
CCN(C(=O)C)O	64	nitrogen compounds	150000002830	1
CCN(C(=O)C)O	64	oxygen compounds	150000002927	1
CCN(C(=O)Oc1cccc(c1[Se]C)Br)CC	65	aromatic compounds	150000001491	1
CCN(C(=O)Oc1cccc(c1[Se]C)Br)CC	65	aryl bromides	150000001499	1
CCN(C(=O)Oc1cccc(c1[Se]C)Br)CC	65	aza compounds	150000003932	1
CCN(C(=O)Oc1cccc(c1[Se]C)Br)CC	65	benzenes	150000001555	1
CCN(C(=O)Oc1cccc(c1[Se]C)Br)CC	65	bromium compounds	150000001649	1
CCN(C(=O)Oc1cccc(c1[Se]C)Br)CC	65	carbon compounds	150000001722	1
CCN(C(=O)Oc1cccc(c1[Se]C)Br)CC	65	carbonyl compounds	150000001728	1
CCN(C(=O)Oc1cccc(c1[Se]C)Br)CC	65	cycloarenes	150000001927	0
CCN(C(=O)Oc1cccc(c1[Se]C)Br)CC	65	hetero compounds	150000002389	1
CCN(C(=O)Oc1cccc(c1[Se]C)Br)CC	65	monocyclic compounds	150000002765	1
CCN(C(=O)Oc1cccc(c1[Se]C)Br)CC	65	nitrogen compounds	150000002830	1
CCN(C(=O)Oc1cccc(c1[Se]C)Br)CC	65	organic amino compounds	150000004027	1
CCN(C(=O)Oc1cccc(c1[Se]C)Br)CC	65	oxygen compounds	150000002927	1
CCN(C(=O)Oc1cccc(c1[Se]C)Br)CC	65	selenium compounds	150000003343	1
CCN(C(=O)Oc1cccc(c1[Se]C)Br)CC	65	selenoethers	150000003346	1
CCN(C(=O)Oc1cccc(c1[Se]C)Br)CC	65	urethanes	150000003673	1
CC([N+]#N)(C)C	66	acyclic compounds	150000001260	1
CC([N+]#N)(C)C	66	carbon compounds	150000001722	1
CC([N+]#N)(C)C	66	diazonium salts	150000001989	1
CC([N+]#N)(C)C	66	hetero compounds	150000002389	1
CC([N+]#N)(C)C	66	nitrogen compounds	150000002830	1
CCNN=O	67	acyclic compounds	150000001260	1
CCNN=O	67	carbon compounds	150000001722	1
CCNN=O	67	hetero compounds	150000002389	1
CCNN=O	67	N-nitroso compounds	150000004008	1
CCNN=O	67	nitrogen compounds	150000002830	1
CCNN=O	67	oxygen compounds	150000002927	1
C=CNN=O	68	acyclic compounds	150000001260	1
C=CNN=O	68	alkene derivatives	150000001344	1
C=CNN=O	68	carbon compounds	150000001722	1
C=CNN=O	68	enamines	150000002081	1
C=CNN=O	68	hetero compounds	150000002389	1
C=CNN=O	68	N-nitroso compounds	150000004008	1
C=CNN=O	68	nitrogen compounds	150000002830	1
C=CNN=O	68	oxygen compounds	150000002927	1
CC(N=O)C	69	acyclic compounds	150000001260	1
CC(N=O)C	69	C-nitroso compounds	150000004006	1
CC(N=O)C	69	carbon compounds	150000001722	1
CC(N=O)C	69	hetero compounds	150000002389	1
CC(N=O)C	69	nitrogen compounds	150000002830	1
CC(N=O)C	69	oxygen compounds	150000002927	1
CC(OB(OC(C)C)OC(C)C)C	70	acyclic compounds	150000001260	1
CC(OB(OC(C)C)OC(C)C)C	70	boron compounds	150000001639	1
CC(OB(OC(C)C)OC(C)C)C	70	carbon compounds	150000001722	1
CC(OB(OC(C)C)OC(C)C)C	70	hetero compounds	150000002389	1
CC(OB(OC(C)C)OC(C)C)C	70	natural product derivatives	150000002796	1
CC(OB(OC(C)C)OC(C)C)C	70	organic compounds	150000002894	1
CC(OB(OC(C)C)OC(C)C)C	70	oxygen compounds	150000002927	1
CCOC=C	71	acyclic compounds	150000001260	1
CCOC=C	71	alkene derivatives	150000001344	1
CCOC=C	71	carbon compounds	150000001722	1
CCOC=C	71	hetero compounds	150000002389	1
CCOC=C	71	oxygen compounds	150000002927	1
CCOC=C	71	enol ethers	150000002084	1
CC(=O)C(C)C	72	acyclic compounds	150000001260	1
CC(=O)C(C)C	72	acyclic ketones	150000003998	1
CC(=O)C(C)C	72	carbon compounds	150000001722	1
CC(=O)C(C)C	72	hetero compounds	150000002389	1
CC(=O)C(C)C	72	oxygen compounds	150000002927	1
CC(=O)C#N	73	acyclic compounds	150000001260	1
CC(=O)C#N	73	acyclic ketones	150000003998	1
CC(=O)C#N	73	acyl cyanides	150000001264	1
CC(=O)C#N	73	carbon compounds	150000001722	1
CC(=O)C#N	73	hetero compounds	150000002389	1
CC(=O)C#N	73	nitrogen compounds	150000002830	1
CC(=O)C#N	73	oxygen compounds	150000002927	1
CCOC(=O)NN	74	acyclic compounds	150000001260	1
CCOC(=O)NN	74	carbon compounds	150000001722	1
CCOC(=O)NN	74	carbonyl compounds	150000001728	1
CCOC(=O)NN	74	hetero compounds	150000002389	1
CCOC(=O)NN	74	hydrazines	150000002429	1
CCOC(=O)NN	74	nitrogen compounds	150000002830	1
CCOC(=O)NN	74	oxygen compounds	150000002927	1
CC(=O)NC(=O)N	75	acetamides	150000003869	1
CC(=O)NC(=O)N	75	acetic acid derivatives	150000001242	1
CC(=O)NC(=O)N	75	acyclic compounds	150000001260	1
CC(=O)NC(=O)N	75	aza compounds	150000003932	1
CC(=O)NC(=O)N	75	carbon compounds	150000001722	1
CC(=O)NC(=O)N	75	hetero compounds	150000002389	1
CC(=O)NC(=O)N	75	nitrogen compounds	150000002830	1
CC(=O)NC(=O)N	75	organic amino compounds	150000004027	1
CC(=O)NC(=O)N	75	oxygen compounds	150000002927	1
CC(=O)NC(=O)N	75	secondary amides	150000003334	1
CC(=O)NC(=O)N	75	secondary carboxamides	150000003859	1
CC(=O)NC(=O)N	75	ureas	150000003672	1
CC(ON=O)C	76	acyclic compounds	150000001260	1
CC(ON=O)C	76	carbon compounds	150000001722	1
CC(ON=O)C	76	hetero compounds	150000002389	1
CC(ON=O)C	76	nitrogen compounds	150000002830	1
CC(ON=O)C	76	organic compounds	150000002894	1
CC(ON=O)C	76	oxygen compounds	150000002927	1
CC(ON=O)C	76	O-nitroso compounds		0	missing
CCOOC(C)(C)C	77	acyclic compounds	150000001260	1
CCOOC(C)(C)C	77	carbon compounds	150000001722	1
CCOOC(C)(C)C	77	hetero compounds	150000002389	1
CCOOC(C)(C)C	77	oxygen compounds	150000002927	1
CCOOC(C)(C)C	77	peroxides	150000002978	1
CC(OOC(C)(C)C)(C)C	78	acyclic compounds	150000001260	1
CC(OOC(C)(C)C)(C)C	78	carbon compounds	150000001722	1
CC(OOC(C)(C)C)(C)C	78	hetero compounds	150000002389	1
CC(OOC(C)(C)C)(C)C	78	oxygen compounds	150000002927	1
CC(OOC(C)(C)C)(C)C	78	peroxides	150000002978	1
CC(=O)OOC(=O)C	79	acetic acid derivatives	150000001242	1
CC(=O)OOC(=O)C	79	acyclic compounds	150000001260	1
CC(=O)OOC(=O)C	79	acyl compounds	150000003855	1
CC(=O)OOC(=O)C	79	carbon compounds	150000001722	1
CC(=O)OOC(=O)C	79	fatty esters	150000002194	1	short chain fatty acid perester
CC(=O)OOC(=O)C	79	hetero compounds	150000002389	1
CC(=O)OOC(=O)C	79	oxygen compounds	150000002927	1
CC(=O)OOC(=O)C	79	peresters	150000002976	1
CCSP=O	80	acyclic compounds	150000001260	1
CCSP=O	80	carbon compounds	150000001722	1
CCSP=O	80	hetero compounds	150000002389	1
CCSP=O	80	organothiophosphorus compounds	150000003968	1
CCSP=O	80	oxygen compounds	150000002927	1
CCSP=O	80	phosphorus compounds	150000003018	1
CCSP=O	80	sulfenic acid derivatives	150000003447	0
CCSP=O	80	sulfur compounds	150000003464	1
CCS(=S)P	81	acyclic compounds	150000001260	1
CCS(=S)P	81	carbon compounds	150000001722	1
CCS(=S)P	81	hetero compounds	150000002389	1
CCS(=S)P	81	organic sulfur compounds	150000002898	1
CCS(=S)P	81	organothiophosphorus compounds	150000003968	1
CCS(=S)P	81	phosphorus compounds	150000003018	1
CCS(=S)P	81	sulfur compounds	150000003464	1
ClC(=C(Cl)Cl)Cl	82	acyclic compounds	150000001260	1
ClC(=C(Cl)Cl)Cl	82	alkene derivatives	150000001344	1
ClC(=C(Cl)Cl)Cl	82	alkyl chlorides	150000001348	1
ClC(=C(Cl)Cl)Cl	82	carbon compounds	150000001722	1
ClC(=C(Cl)Cl)Cl	82	chlorine compounds	150000001805	1
ClC(=C(Cl)Cl)Cl	82	hetero compounds	150000002389	1
ClC(=C(C(=O)N)Cl)Cl	83	acrylamides	150000003926	1
ClC(=C(C(=O)N)Cl)Cl	83	acyclic compounds	150000001260	1
ClC(=C(C(=O)N)Cl)Cl	83	alkene derivatives	150000001344	1
ClC(=C(C(=O)N)Cl)Cl	83	alkyl chlorides	150000001348	1
ClC(=C(C(=O)N)Cl)Cl	83	carbon compounds	150000001722	1
ClC(=C(C(=O)N)Cl)Cl	83	chlorine compounds	150000001805	1
ClC(=C(C(=O)N)Cl)Cl	83	hetero compounds	150000002389	1
ClC(=C(C(=O)N)Cl)Cl	83	nitrogen compounds	150000002830	1
ClC(=C(C(=O)N)Cl)Cl	83	organic amino compounds	150000004027	1
ClC(=C(C(=O)N)Cl)Cl	83	oxygen compounds	150000002927	1
ClC(=C(C(=O)N)Cl)Cl	83	primary amides	150000003140	1
ClC(=C(C(=O)N)Cl)Cl	83	primary carboxamides	150000003858	1
ClCCN(Cc1ccccc1)CCCl	84	alkyl chlorides	150000001348	1
ClCCN(Cc1ccccc1)CCCl	84	aromatic compounds	150000001491	1
ClCCN(Cc1ccccc1)CCCl	84	aza compounds	150000003932	1
ClCCN(Cc1ccccc1)CCCl	84	benzylamines	150000003939	1
ClCCN(Cc1ccccc1)CCCl	84	carbon compounds	150000001722	1
ClCCN(Cc1ccccc1)CCCl	84	chlorine compounds	150000001805	1
ClCCN(Cc1ccccc1)CCCl	84	cycloarenes	150000001927	0
ClCCN(Cc1ccccc1)CCCl	84	ethylamines	150000003947	1
ClCCN(Cc1ccccc1)CCCl	84	hetero compounds	150000002389	1
ClCCN(Cc1ccccc1)CCCl	84	monocyclic compounds	150000002765	1
ClCCN(Cc1ccccc1)CCCl	84	nitrogen compounds	150000002830	1
ClCCN(Cc1ccccc1)CCCl	84	tertiary aliphatic amines	150000003510	1
ClCCN(CCCl)C	85	acyclic compounds	150000001260	1
ClCCN(CCCl)C	85	alkyl chlorides	150000001348	1
ClCCN(CCCl)C	85	aza compounds	150000003932	1
ClCCN(CCCl)C	85	carbon compounds	150000001722	1
ClCCN(CCCl)C	85	chlorine compounds	150000001805	1
ClCCN(CCCl)C	85	ethylamines	150000003947	1
ClCCN(CCCl)C	85	hetero compounds	150000002389	1
ClCCN(CCCl)C	85	methylamines	150000003956	1
ClCCN(CCCl)C	85	nitrogen compounds	150000002830	1
ClCCN(CCCl)C	85	tertiary aliphatic amines	150000003510	1
ClC(C(=O)OC(=O)C(Cl)Cl)Cl	86	acetic anhydrides	150000000000	1
ClC(C(=O)OC(=O)C(Cl)Cl)Cl	86	acyl compounds	150000003855	1
ClC(C(=O)OC(=O)C(Cl)Cl)Cl	86	alkyl chlorides	150000001348	1
ClC(C(=O)OC(=O)C(Cl)Cl)Cl	86	carbon compounds	150000001722	1
ClC(C(=O)OC(=O)C(Cl)Cl)Cl	86	chlorine compounds	150000001805	1
ClC(C(=O)OC(=O)C(Cl)Cl)Cl	86	hetero compounds	150000002389	1
ClC(C(=O)OC(=O)C(Cl)Cl)Cl	86	oxygen compounds	150000002927	1
ClN=C1C=C(Cl)C(=O)C(=C1)Cl	87	alkene derivatives	150000001344	1
ClN=C1C=C(Cl)C(=O)C(=C1)Cl	87	alkyl chlorides	150000001348	1
ClN=C1C=C(Cl)C(=O)C(=C1)Cl	87	carbon compounds	150000001722	1
ClN=C1C=C(Cl)C(=O)C(=C1)Cl	87	chlorine compounds	150000001805	1
ClN=C1C=C(Cl)C(=O)C(=C1)Cl	87	cyclic ketones	150000003997	0	p-Benzoquinone imine
ClN=C1C=C(Cl)C(=O)C(=C1)Cl	87	hetero compounds	150000002389	1
ClN=C1C=C(Cl)C(=O)C(=C1)Cl	87	monocyclic compounds	150000002765	1
ClN=C1C=C(Cl)C(=O)C(=C1)Cl	87	nitrogen compounds	150000002830	1
ClN=C1C=C(Cl)C(=O)C(=C1)Cl	87	organic nitrogen compounds	150000002897	1
ClN=C1C=C(Cl)C(=O)C(=C1)Cl	87	oxygen compounds	150000002927	1
CN(C1CCCCC1)C	88	aza compounds	150000003932	1
CN(C1CCCCC1)C	88	carbon compounds	150000001722	1
CN(C1CCCCC1)C	88	cyclohexanes	150000001934	1
CN(C1CCCCC1)C	88	cyclohexylamines	150000003946	1
CN(C1CCCCC1)C	88	hetero compounds	150000002389	1
CN(C1CCCCC1)C	88	methylamines	150000003956	1
CN(C1CCCCC1)C	88	monocyclic compounds	150000002765	1
CN(C1CCCCC1)C	88	nitrogen compounds	150000002830	1
CN(C1CCCCC1)C	88	tertiary aliphatic amines	150000003510	1
CN(C)C	89	acyclic compounds	150000001260	1
CN(C)C	89	aza compounds	150000003932	1
CN(C)C	89	carbon compounds	150000001722	1
CN(C)C	89	hetero compounds	150000002389	1
CN(C)C	89	methylamines	150000003956	1
CN(C)C	89	nitrogen compounds	150000002830	1
CN(C)C	89	tertiary aliphatic amines	150000003510	1
CN(Cc1ccccc1)C	90	aromatic compounds	150000001491	1
CN(Cc1ccccc1)C	90	aza compounds	150000003932	1
CN(Cc1ccccc1)C	90	benzylamines	150000003939	1
CN(Cc1ccccc1)C	90	carbon compounds	150000001722	1
CN(Cc1ccccc1)C	90	cycloarenes	150000001927	0
CN(Cc1ccccc1)C	90	hetero compounds	150000002389	1
CN(Cc1ccccc1)C	90	methylamines	150000003956	1
CN(Cc1ccccc1)C	90	monocyclic compounds	150000002765	1
CN(Cc1ccccc1)C	90	nitrogen compounds	150000002830	1
CN(Cc1ccccc1)C	90	tertiary aliphatic amines	150000003510	1
CNCCC#N	91	acyclic compounds	150000001260	1
CNCCC#N	91	aza compounds	150000003932	1
CNCCC#N	91	carbon compounds	150000001722	1
CNCCC#N	91	hetero compounds	150000002389	1
CNCCC#N	91	methylamines	150000003956	1
CNCCC#N	91	nitriles	150000002825	1
CNCCC#N	91	nitrogen compounds	150000002830	1
CNCCC#N	91	secondary amines	150000003335	1
CNCC(=O)NC	92	acyclic compounds	150000001260	1
CNCC(=O)NC	92	aza compounds	150000003932	1
CNCC(=O)NC	92	carbon compounds	150000001722	1
CNCC(=O)NC	92	hetero compounds	150000002389	1
CNCC(=O)NC	92	methylamines	150000003956	1
CNCC(=O)NC	92	nitrogen compounds	150000002830	1
CNCC(=O)NC	92	oxygen compounds	150000002927	1
CNCC(=O)NC	92	secondary amides	150000003334	1
CNCC(=O)NC	92	secondary amines	150000003335	1
CNCC(=O)NC	92	secondary carboxamides	150000003859	1
CNCC(=O)NC	92	α-amino acid derivatives	150000001370	1
CN(C(=O)C)C=C	93	acetamides	150000003869	1
CN(C(=O)C)C=C	93	acetic acid derivatives	150000001242	1
CN(C(=O)C)C=C	93	acyclic compounds	150000001260	1
CN(C(=O)C)C=C	93	alkene derivatives	150000001344	1
CN(C(=O)C)C=C	93	aza compounds	150000003932	1
CN(C(=O)C)C=C	93	carbon compounds	150000001722	1
CN(C(=O)C)C=C	93	enamines	150000002081	1
CN(C(=O)C)C=C	93	hetero compounds	150000002389	1
CN(C(=O)C)C=C	93	nitrogen compounds	150000002830	1
CN(C(=O)C)C=C	93	organic amino compounds	150000004027	1
CN(C(=O)C)C=C	93	oxygen compounds	150000002927	1
CN(C(=O)C)C=C	93	tertiary amides	150000003511	1
CN(C(=O)C)C=C	93	tertiary carboxamides	150000003860	1
CN(C=O)CCCC	94	acyclic compounds	150000001260	1
CN(C=O)CCCC	94	aza compounds	150000003932	1
CN(C=O)CCCC	94	carbon compounds	150000001722	1
CN(C=O)CCCC	94	carbonyl compounds	150000001728	1
CN(C=O)CCCC	94	hetero compounds	150000002389	1
CN(C=O)CCCC	94	nitrogen compounds	150000002830	1
CN(C=O)CCCC	94	organic amino compounds	150000004027	1
CN(C=O)CCCC	94	oxygen compounds	150000002927	1
CN(F)F	95	acyclic compounds	150000001260	1
CN(F)F	95	carbon compounds	150000001722	1
CN(F)F	95	fluorine compounds	150000002222	1
CN(F)F	95	hetero compounds	150000002389	1
CN(F)F	95	nitrogen compounds	150000002830	1
CN(F)F	95	organic nitrogen compounds	150000002897	1
CN(N=O)CCCC	96	acyclic compounds	150000001260	1
CN(N=O)CCCC	96	aza compounds	150000003932	1
CN(N=O)CCCC	96	carbon compounds	150000001722	1
CN(N=O)CCCC	96	hetero compounds	150000002389	1
CN(N=O)CCCC	96	nitrogen compounds	150000002830	1
CN(N=O)CCCC	96	nitrosamines	150000004005	1
CN(N=O)CCCC	96	oxygen compounds	150000002927	1
CN(N=O)OC	97	acyclic compounds	150000001260	1
CN(N=O)OC	97	carbon compounds	150000001722	1
CN(N=O)OC	97	hetero compounds	150000002389	1
CN(N=O)OC	97	N-nitroso compounds	150000004008	1
CN(N=O)OC	97	nitrogen compounds	150000002830	1
CN(N=O)OC	97	oxygen compounds	150000002927	1
CN[Si]=O	98	acyclic compounds	150000001260	1
CN[Si]=O	98	carbon compounds	150000001722	1
CN[Si]=O	98	hetero compounds	150000002389	1
CN[Si]=O	98	nitrogen compounds	150000002830	1
CN[Si]=O	98	organic nitrogen compounds	150000002897	1
CN[Si]=O	98	oxygen compounds	150000002927	1
CN[Si]=O	98	silicon compounds	150000003377	1
COc1ccc(cc1)CC(N)C	99	alkylarylethers	150000001346	1
COc1ccc(cc1)CC(N)C	99	aromatic compounds	150000001491	1
COc1ccc(cc1)CC(N)C	99	benzenes	150000001555	1
COc1ccc(cc1)CC(N)C	99	carbon compounds	150000001722	1
COc1ccc(cc1)CC(N)C	99	cycloarenes	150000001927	0
COc1ccc(cc1)CC(N)C	99	hetero compounds	150000002389	1
COc1ccc(cc1)CC(N)C	99	monocyclic compounds	150000002765	1
COc1ccc(cc1)CC(N)C	99	nitrogen compounds	150000002830	1
COc1ccc(cc1)CC(N)C	99	oxygen compounds	150000002927	1
COc1ccc(cc1)CC(N)C	99	primary aliphatic amines	150000003139	1
COc1cccc(c1)CN1C[Si](C)(C)O[Si](C1)(C)C	100	6 membered heterocycles	150000000644	1
COc1cccc(c1)CN1C[Si](C)(C)O[Si](C1)(C)C	100	alkylarylethers	150000001346	1
COc1cccc(c1)CN1C[Si](C)(C)O[Si](C1)(C)C	100	aromatic compounds	150000001491	1
COc1cccc(c1)CN1C[Si](C)(C)O[Si](C1)(C)C	100	azacyclic compounds	150000004030	1
COc1cccc(c1)CN1C[Si](C)(C)O[Si](C1)(C)C	100	azacycloalkanes	150000003976	0	other heteroatoms in cycle
COc1cccc(c1)CN1C[Si](C)(C)O[Si](C1)(C)C	100	benzylamines	150000003939	1
COc1cccc(c1)CN1C[Si](C)(C)O[Si](C1)(C)C	100	carbon compounds	150000001722	1
COc1cccc(c1)CN1C[Si](C)(C)O[Si](C1)(C)C	100	cycloarenes	150000001927	0
COc1cccc(c1)CN1C[Si](C)(C)O[Si](C1)(C)C	100	hetero compounds	150000002389	1
COc1cccc(c1)CN1C[Si](C)(C)O[Si](C1)(C)C	100	methylamines	150000003956	1
COc1cccc(c1)CN1C[Si](C)(C)O[Si](C1)(C)C	100	monocyclic compounds	150000002765	0
COc1cccc(c1)CN1C[Si](C)(C)O[Si](C1)(C)C	100	nitrogen compounds	150000002830	1
COc1cccc(c1)CN1C[Si](C)(C)O[Si](C1)(C)C	100	organosilicon compounds	150000003961	1
COc1cccc(c1)CN1C[Si](C)(C)O[Si](C1)(C)C	100	oxygen compounds	150000002927	1
COc1cccc(c1)CN1C[Si](C)(C)O[Si](C1)(C)C	100	silicon compounds	150000003377	1
COc1cccc(c1)CN1C[Si](C)(C)O[Si](C1)(C)C	100	tertiary aliphatic amines	150000003510	1
COc1ccc(O)cc1	101	alkylarylethers	150000001346	1
COc1ccc(O)cc1	101	aromatic compounds	150000001491	1
COc1ccc(O)cc1	101	carbon compounds	150000001722	1
COc1ccc(O)cc1	101	cycloarenes	150000001927	0
COc1ccc(O)cc1	101	hetero compounds	150000002389	1
COc1ccc(O)cc1	101	hydroquinones	150000002436	1
COc1ccc(O)cc1	101	monocyclic compounds	150000002765	1
COc1ccc(O)cc1	101	oxygen compounds	150000002927	1
COCC=C	102	acyclic compounds	150000001260	1
COCC=C	102	alkene derivatives	150000001344	1
COCC=C	102	carbon compounds	150000001722	1
COCC=C	102	dialkylethers	150000001983	1
COCC=C	102	hetero compounds	150000002389	1
COCC=C	102	oxygen compounds	150000002927	1
COC(C)C	103	acyclic compounds	150000001260	1
COC(C)C	103	carbon compounds	150000001722	1
COC(C)C	103	dialkylethers	150000001983	1
COC(C)C	103	hetero compounds	150000002389	1
COC(C)C	103	oxygen compounds	150000002927	1
COCCN(Cc1ccccc1)CCCl	104	alkyl chlorides	150000001348	1
COCCN(Cc1ccccc1)CCCl	104	aromatic compounds	150000001491	1
COCCN(Cc1ccccc1)CCCl	104	aza compounds	150000003932	1
COCCN(Cc1ccccc1)CCCl	104	benzylamines	150000003939	1
COCCN(Cc1ccccc1)CCCl	104	carbon compounds	150000001722	1
COCCN(Cc1ccccc1)CCCl	104	chlorine compounds	150000001805	1
COCCN(Cc1ccccc1)CCCl	104	cycloarenes	150000001927	0
COCCN(Cc1ccccc1)CCCl	104	dialkylethers	150000001983	1
COCCN(Cc1ccccc1)CCCl	104	ethylamines	150000003947	1
COCCN(Cc1ccccc1)CCCl	104	hetero compounds	150000002389	1
COCCN(Cc1ccccc1)CCCl	104	monocyclic compounds	150000002765	1
COCCN(Cc1ccccc1)CCCl	104	nitrogen compounds	150000002830	1
COCCN(Cc1ccccc1)CCCl	104	oxygen compounds	150000002927	1
COCCN(Cc1ccccc1)CCCl	104	tertiary aliphatic amines	150000003510	1
COC(=O)c1ccnc(c1)N	105	2-aminopyridines	150000003930	1
COC(=O)c1ccnc(c1)N	105	azacyclic compounds	150000004030	1
COC(=O)c1ccnc(c1)N	105	carbon compounds	150000001722	1
COC(=O)c1ccnc(c1)N	105	carboxylic acid esters	150000001733	1
COC(=O)c1ccnc(c1)N	105	cycloarenes	150000001927	0
COC(=O)c1ccnc(c1)N	105	hetero compounds	150000002389	1
COC(=O)c1ccnc(c1)N	105	heteroaromatic compounds	150000002390	1
COC(=O)c1ccnc(c1)N	105	monocyclic compounds	150000002765	1
COC(=O)c1ccnc(c1)N	105	nitrogen compounds	150000002830	1
COC(=O)c1ccnc(c1)N	105	oxygen compounds	150000002927	1
COC(=O)c1ccnc(c1)N	105	primary aromatic amines	150000003142	1
COC(=O)c1ccnc(c1)N	105	pyridines	150000003222	1
C=[SiH2]	106	acyclic compounds	150000001260	1
C=[SiH2]	106	carbon compounds	150000001722	1
C=[SiH2]	106	hetero compounds	150000002389	1
C=[SiH2]	106	organosilicon compounds	150000003961	1
C=[SiH2]	106	silicon compounds	150000003377	1
C[SiH]=C	107	acyclic compounds	150000001260	1
C[SiH]=C	107	carbon compounds	150000001722	1
C[SiH]=C	107	hetero compounds	150000002389	1
C[SiH]=C	107	organosilicon compounds	150000003961	1
C[SiH]=C	107	silicon compounds	150000003377	1
C[Si](=N)C	108	acyclic compounds	150000001260	1
C[Si](=N)C	108	carbon compounds	150000001722	1
C[Si](=N)C	108	hetero compounds	150000002389	1
C[Si](=N)C	108	nitrogen compounds	150000002830	1
C[Si](=N)C	108	organosilicon compounds	150000003961	1
C[Si](=N)C	108	silicon compounds	150000003377	1
C[Si](N=C=N[Si](C)(C)C)(C)C	109	acyclic compounds	150000001260	1
C[Si](N=C=N[Si](C)(C)C)(C)C	109	carbon compounds	150000001722	1
C[Si](N=C=N[Si](C)(C)C)(C)C	109	hetero compounds	150000002389	1
C[Si](N=C=N[Si](C)(C)C)(C)C	109	nitrogen compounds	150000002830	1
C[Si](N=C=N[Si](C)(C)C)(C)C	109	organic nitrogen compounds	150000002897	1
C[Si](N=C=N[Si](C)(C)C)(C)C	109	organosilicon compounds	150000003961	1
C[Si](N=C=N[Si](C)(C)C)(C)C	109	silicon compounds	150000003377	1
CS[P+](=O)C	110	acyclic compounds	150000001260	1
CS[P+](=O)C	110	carbon compounds	150000001722	1
CS[P+](=O)C	110	hetero compounds	150000002389	1
CS[P+](=O)C	110	organophosphorus compounds	150000002903	1
CS[P+](=O)C	110	organothiophosphorus compounds	150000003968	1
CS[P+](=O)C	110	oxygen compounds	150000002927	1
CS[P+](=O)C	110	phosphorus compounds	150000003018	1
CS[P+](=O)C	110	sulfenic acid derivatives	150000003447	0
CS[P+](=O)C	110	sulfur compounds	150000003464	1
Ic1cccc(c1)CN=C(N)N	111	aromatic compounds	150000001491	1
Ic1cccc(c1)CN=C(N)N	111	aryl iodides	150000001503	1
Ic1cccc(c1)CN=C(N)N	111	benzenes	150000001555	1
Ic1cccc(c1)CN=C(N)N	111	carbon compounds	150000001722	1
Ic1cccc(c1)CN=C(N)N	111	cycloarenes	150000001927	0
Ic1cccc(c1)CN=C(N)N	111	guanidines	150000002357	1
Ic1cccc(c1)CN=C(N)N	111	hetero compounds	150000002389	1
Ic1cccc(c1)CN=C(N)N	111	iodine compounds	150000002497	1
Ic1cccc(c1)CN=C(N)N	111	monocyclic compounds	150000002765	1
Ic1cccc(c1)CN=C(N)N	111	nitrogen compounds	150000002830	1
Ic1cccc(c1)CN=C(N)N	111	organic amino compounds	150000004027	1
Nc1ccccc1	112	aromatic compounds	150000001491	1
Nc1ccccc1	112	carbon compounds	150000001722	1
Nc1ccccc1	112	cycloarenes	150000001927	0
Nc1ccccc1	112	hetero compounds	150000002389	1
Nc1ccccc1	112	monocyclic compounds	150000002765	1
Nc1ccccc1	112	nitrogen compounds	150000002830	1
Nc1ccccc1	112	phenylamines	150000001448	1
Nc1cccc(c1)C(O)C	113	aromatic compounds	150000001491	1
Nc1cccc(c1)C(O)C	113	carbon compounds	150000001722	1
Nc1cccc(c1)C(O)C	113	cycloarenes	150000001927	0
Nc1cccc(c1)C(O)C	113	hetero compounds	150000002389	1
Nc1cccc(c1)C(O)C	113	monocyclic compounds	150000002765	1
Nc1cccc(c1)C(O)C	113	nitrogen compounds	150000002830	1
Nc1cccc(c1)C(O)C	113	oxygen compounds	150000002927	1
Nc1cccc(c1)C(O)C	113	phenylamines	150000001448	1
Nc1cccc(c1)C(O)C	113	secondary alcohols	150000003333	1
Nc1ccccc1SCCCCP(=O)(O)O	114	aromatic compounds	150000001491	1
Nc1ccccc1SCCCCP(=O)(O)O	114	carbon compounds	150000001722	1
Nc1ccccc1SCCCCP(=O)(O)O	114	cycloarenes	150000001927	0
Nc1ccccc1SCCCCP(=O)(O)O	114	hetero compounds	150000002389	1
Nc1ccccc1SCCCCP(=O)(O)O	114	monocyclic compounds	150000002765	1
Nc1ccccc1SCCCCP(=O)(O)O	114	nitrogen compounds	150000002830	1
Nc1ccccc1SCCCCP(=O)(O)O	114	oxygen compounds	150000002927	1
Nc1ccccc1SCCCCP(=O)(O)O	114	phenylamines	150000001448	1
Nc1ccccc1SCCCCP(=O)(O)O	114	phosphonic acids	150000003009	1
Nc1ccccc1SCCCCP(=O)(O)O	114	phosphorus compounds	150000003018	1
Nc1ccccc1SCCCCP(=O)(O)O	114	sulfur compounds	150000003464	1
Nc1ccccc1SCCCCP(=O)(O)O	114	thioethers	150000003568	1
Nc1ccc(cn1)C(=O)O	115	2-aminopyridines	150000003930	1
Nc1ccc(cn1)C(=O)O	115	azacyclic compounds	150000004030	1
Nc1ccc(cn1)C(=O)O	115	carbon compounds	150000001722	1
Nc1ccc(cn1)C(=O)O	115	carboxylic acids	150000001735	1
Nc1ccc(cn1)C(=O)O	115	cycloarenes	150000001927	0
Nc1ccc(cn1)C(=O)O	115	hetero compounds	150000002389	1
Nc1ccc(cn1)C(=O)O	115	heteroaromatic compounds	150000002390	1
Nc1ccc(cn1)C(=O)O	115	monocyclic compounds	150000002765	1
Nc1ccc(cn1)C(=O)O	115	niacin derivatives	150000002814	1
Nc1ccc(cn1)C(=O)O	115	nitrogen compounds	150000002830	1
Nc1ccc(cn1)C(=O)O	115	oxygen compounds	150000002927	1
Nc1ccc(cn1)C(=O)O	115	primary aromatic amines	150000003142	1
Nc1ccc(cn1)C(=O)O	115	pyridines	150000003222	1
NCc1cccc(O)c1	116	aromatic compounds	150000001491	1
NCc1cccc(O)c1	116	benzylamines	150000003939	1
NCc1cccc(O)c1	116	carbon compounds	150000001722	1
NCc1cccc(O)c1	116	cycloarenes	150000001927	0
NCc1cccc(O)c1	116	hetero compounds	150000002389	1
NCc1cccc(O)c1	116	m-cresols	150000002672	1
NCc1cccc(O)c1	116	monocyclic compounds	150000002765	1
NCc1cccc(O)c1	116	nitrogen compounds	150000002830	1
NCc1cccc(O)c1	116	oxygen compounds	150000002927	1
NCc1cccc(O)c1	116	primary aliphatic amines	150000003139	1
NCC(c1ccccc1)O	117	1,2-aminoalcohols	150000000179	1
NCC(c1ccccc1)O	117	2-aminoethanols	150000002169	1
NCC(c1ccccc1)O	117	aromatic compounds	150000001491	1
NCC(c1ccccc1)O	117	benzenes	150000001555	1
NCC(c1ccccc1)O	117	carbon compounds	150000001722	1
NCC(c1ccccc1)O	117	cycloarenes	150000001927	0
NCC(c1ccccc1)O	117	hetero compounds	150000002389	1
NCC(c1ccccc1)O	117	monocyclic compounds	150000002765	1
NCC(c1ccccc1)O	117	nitrogen compounds	150000002830	1
NCC(c1ccccc1)O	117	oxygen compounds	150000002927	1
NCC(c1ccccc1)O	117	primary aliphatic amines	150000003139	1
NCC(c1ccccc1)O	117	propanolamines	150000003152	0
NCC(c1ccccc1)O	117	secondary alcohols	150000003333	1
NCCc1ccc(c(c1)OC)OC	118	alkylarylethers	150000001346	1
NCCc1ccc(c(c1)OC)OC	118	aromatic compounds	150000001491	1
NCCc1ccc(c(c1)OC)OC	118	benzenes	150000001555	1
NCCc1ccc(c(c1)OC)OC	118	carbon compounds	150000001722	1
NCCc1ccc(c(c1)OC)OC	118	cycloarenes	150000001927	0
NCCc1ccc(c(c1)OC)OC	118	hetero compounds	150000002389	1
NCCc1ccc(c(c1)OC)OC	118	monocyclic compounds	150000002765	1
NCCc1ccc(c(c1)OC)OC	118	nitrogen compounds	150000002830	1
NCCc1ccc(c(c1)OC)OC	118	oxygen compounds	150000002927	1
NCCc1ccc(c(c1)OC)OC	118	primary aliphatic amines	150000003139	1
NCCCCP(=O)(O)O	119	acyclic compounds	150000001260	1
NCCCCP(=O)(O)O	119	carbon compounds	150000001722	1
NCCCCP(=O)(O)O	119	hetero compounds	150000002389	1
NCCCCP(=O)(O)O	119	nitrogen compounds	150000002830	1
NCCCCP(=O)(O)O	119	oxygen compounds	150000002927	1
NCCCCP(=O)(O)O	119	phosphonic acids	150000003009	1
NCCCCP(=O)(O)O	119	phosphorus compounds	150000003018	1
NCCCCP(=O)(O)O	119	primary aliphatic amines	150000003139	1
NCCCN1CCCC1=O	120	2-pyrrolidinones	150000004041	1
NCCCN1CCCC1=O	120	azacyclic compounds	150000004030	1
NCCCN1CCCC1=O	120	azacycloalkanes	150000003976	1
NCCCN1CCCC1=O	120	carbon compounds	150000001722	1
NCCCN1CCCC1=O	120	hetero compounds	150000002389	1
NCCCN1CCCC1=O	120	monocyclic compounds	150000002765	1
NCCCN1CCCC1=O	120	nitrogen compounds	150000002830	1
NCCCN1CCCC1=O	120	oxygen compounds	150000002927	1
NCCCN1CCCC1=O	120	primary aliphatic amines	150000003139	1
NCCCN1CCCC1=O	120	pyrrolidines	150000003235	0
NCCCN1CCCC1=O	120	pyrrolones	150000003239	0
NCCCN1CCCC1=O	120	tertiary amides	150000003511	1
NCCCN1CCCC1=O	120	tertiary carboxamides	150000003860	1
NCCCN1CCCC1=O	120	tetrahydropyrroles	150000003529	1
NCCCN1CCCC1=O	120	γ-lactams	150000003953	1
N#CC(=CN1CCOCC1)C(=O)N	121	alkene derivatives	150000001344	1
N#CC(=CN1CCOCC1)C(=O)N	121	azacyclic compounds	150000004030	1
N#CC(=CN1CCOCC1)C(=O)N	121	azacycloalkanes	150000003976	1
N#CC(=CN1CCOCC1)C(=O)N	121	carbon compounds	150000001722	1
N#CC(=CN1CCOCC1)C(=O)N	121	dialkylethers	150000001983	1
N#CC(=CN1CCOCC1)C(=O)N	121	enamines	150000002081	1
N#CC(=CN1CCOCC1)C(=O)N	121	ethylamines	150000003947	0
N#CC(=CN1CCOCC1)C(=O)N	121	hetero compounds	150000002389	1
N#CC(=CN1CCOCC1)C(=O)N	121	monocyclic compounds	150000002765	1
N#CC(=CN1CCOCC1)C(=O)N	121	morpholines	150000002780	1
N#CC(=CN1CCOCC1)C(=O)N	121	nitriles	150000002825	1
N#CC(=CN1CCOCC1)C(=O)N	121	nitrogen compounds	150000002830	1
N#CC(=CN1CCOCC1)C(=O)N	121	oxacyclic compounds	150000004029	1
N#CC(=CN1CCOCC1)C(=O)N	121	oxygen compounds	150000002927	1
N#CC(=CN1CCOCC1)C(=O)N	121	primary amides	150000003140	1
N#CC(=CN1CCOCC1)C(=O)N	121	primary carboxamides	150000003858	1
N#CC(=CN1CCOCC1)C(=O)N	121	tertiary amines	150000003512	1
NCCCNC1CCCCC1	122	aza compounds	150000003932	1
NCCCNC1CCCCC1	122	carbon compounds	150000001722	1
NCCCNC1CCCCC1	122	cyclohexanes	150000001934	1
NCCCNC1CCCCC1	122	cyclohexylamines	150000003946	1
NCCCNC1CCCCC1	122	hetero compounds	150000002389	1
NCCCNC1CCCCC1	122	monocyclic compounds	150000002765	1
NCCCNC1CCCCC1	122	nitrogen compounds	150000002830	1
NCCCNC1CCCCC1	122	primary aliphatic amines	150000003139	1
NCCCNC1CCCCC1	122	secondary amines	150000003335	1
N#CCCNCCC#N	123	acyclic compounds	150000001260	1
N#CCCNCCC#N	123	aza compounds	150000003932	1
N#CCCNCCC#N	123	carbon compounds	150000001722	1
N#CCCNCCC#N	123	hetero compounds	150000002389	1
N#CCCNCCC#N	123	nitriles	150000002825	1
N#CCCNCCC#N	123	nitrogen compounds	150000002830	1
N#CCCNCCC#N	123	secondary amines	150000003335	1
N=C(C(F)(F)F)C(F)(F)F	124	acyclic compounds	150000001260	1
N=C(C(F)(F)F)C(F)(F)F	124	alkyl fluorides	150000001349	1
N=C(C(F)(F)F)C(F)(F)F	124	carbon compounds	150000001722	1
N=C(C(F)(F)F)C(F)(F)F	124	fluorine compounds	150000002222	1
N=C(C(F)(F)F)C(F)(F)F	124	hetero compounds	150000002389	1
N=C(C(F)(F)F)C(F)(F)F	124	imines	150000002466	1
N=C(C(F)(F)F)C(F)(F)F	124	nitrogen compounds	150000002830	1
NC(=NCCc1ccccc1)N=C(N)N	125	aromatic compounds	150000001491	1
NC(=NCCc1ccccc1)N=C(N)N	125	benzenes	150000001555	1
NC(=NCCc1ccccc1)N=C(N)N	125	carbon compounds	150000001722	1
NC(=NCCc1ccccc1)N=C(N)N	125	cycloarenes	150000001927	0
NC(=NCCc1ccccc1)N=C(N)N	125	guanidines	150000002357	1
NC(=NCCc1ccccc1)N=C(N)N	125	hetero compounds	150000002389	1
NC(=NCCc1ccccc1)N=C(N)N	125	monocyclic compounds	150000002765	1
NC(=NCCc1ccccc1)N=C(N)N	125	nitrogen compounds	150000002830	1
NC(=NCCc1ccccc1)N=C(N)N	125	organic amino compounds	150000004027	1
NC(=NCCN1CCCCCCC1)N	126	azacyclic compounds	150000004030	1
NC(=NCCN1CCCCCCC1)N	126	azacycloalkanes	150000003976	1
NC(=NCCN1CCCCCCC1)N	126	carbon compounds	150000001722	1
NC(=NCCN1CCCCCCC1)N	126	ethylamines	150000003947	1
NC(=NCCN1CCCCCCC1)N	126	guanidines	150000002357	1
NC(=NCCN1CCCCCCC1)N	126	hetero compounds	150000002389	1
NC(=NCCN1CCCCCCC1)N	126	macrocycles	150000002678	1
NC(=NCCN1CCCCCCC1)N	126	monocyclic compounds	150000002765	1
NC(=NCCN1CCCCCCC1)N	126	nitrogen compounds	150000002830	1
NC(=NCCN1CCCCCCC1)N	126	tertiary aliphatic amines	150000003510	1
N#COc1ccccc1	127	aromatic compounds	150000001491	1
N#COc1ccccc1	127	benzenes	150000001555	1
N#COc1ccccc1	127	carbon compounds	150000001722	1
N#COc1ccccc1	127	cyanates	150000001913	1
N#COc1ccccc1	127	cycloarenes	150000001927	0
N#COc1ccccc1	127	hetero compounds	150000002389	1
N#COc1ccccc1	127	monocyclic compounds	150000002765	1
N#COc1ccccc1	127	nitrogen compounds	150000002830	1
N#COc1ccccc1	127	oxygen compounds	150000002927	1
N#COc1ccc(cc1)Cl	128	aromatic compounds	150000001491	1
N#COc1ccc(cc1)Cl	128	aryl chlorides	150000001500	1
N#COc1ccc(cc1)Cl	128	benzenes	150000001555	1
N#COc1ccc(cc1)Cl	128	carbon compounds	150000001722	1
N#COc1ccc(cc1)Cl	128	chlorine compounds	150000001805	1
N#COc1ccc(cc1)Cl	128	cyanates	150000001913	1
N#COc1ccc(cc1)Cl	128	cycloarenes	150000001927	0
N#COc1ccc(cc1)Cl	128	hetero compounds	150000002389	1
N#COc1ccc(cc1)Cl	128	monocyclic compounds	150000002765	1
N#COc1ccc(cc1)Cl	128	nitrogen compounds	150000002830	1
N#COc1ccc(cc1)Cl	128	oxygen compounds	150000002927	1
N#COc1cccc(c1)OC#N	129	aromatic compounds	150000001491	1
N#COc1cccc(c1)OC#N	129	benzenes	150000001555	1
N#COc1cccc(c1)OC#N	129	carbon compounds	150000001722	1
N#COc1cccc(c1)OC#N	129	cyanates	150000001913	1
N#COc1cccc(c1)OC#N	129	cycloarenes	150000001927	0
N#COc1cccc(c1)OC#N	129	hetero compounds	150000002389	1
N#COc1cccc(c1)OC#N	129	monocyclic compounds	150000002765	1
N#COc1cccc(c1)OC#N	129	nitrogen compounds	150000002830	1
N#COc1cccc(c1)OC#N	129	oxygen compounds	150000002927	1
NC(=S)NN=Cc1ncccc1N	130	3-aminopyridines	150000003929	1
NC(=S)NN=Cc1ncccc1N	130	azacyclic compounds	150000004030	1
NC(=S)NN=Cc1ncccc1N	130	carbon compounds	150000001722	1
NC(=S)NN=Cc1ncccc1N	130	cycloarenes	150000001927	0
NC(=S)NN=Cc1ncccc1N	130	hetero compounds	150000002389	1
NC(=S)NN=Cc1ncccc1N	130	heteroaromatic compounds	150000002390	1
NC(=S)NN=Cc1ncccc1N	130	monocyclic compounds	150000002765	1
NC(=S)NN=Cc1ncccc1N	130	nitrogen compounds	150000002830	1
NC(=S)NN=Cc1ncccc1N	130	primary aromatic amines	150000003142	1
NC(=S)NN=Cc1ncccc1N	130	pyridines	150000003222	1
NC(=S)NN=Cc1ncccc1N	130	sulfur compounds	150000003464	1
NC(=S)NN=Cc1ncccc1N	130	thiosemicarbazones	150000003584	1
N#[N+]C1=CC=CC1	131	alkene derivatives	150000001344	1
N#[N+]C1=CC=CC1	131	carbon compounds	150000001722	1
N#[N+]C1=CC=CC1	131	diazonium salts	150000001989	1
N#[N+]C1=CC=CC1	131	hetero compounds	150000002389	1
N#[N+]C1=CC=CC1	131	monocyclic compounds	150000002765	1
N#[N+]C1=CC=CC1	131	nitrogen compounds	150000002830	1
NNc1ccccc1	132	aromatic compounds	150000001491	1
NNc1ccccc1	132	benzenes	150000001555	1
NNc1ccccc1	132	carbon compounds	150000001722	1
NNc1ccccc1	132	cycloarenes	150000001927	0
NNc1ccccc1	132	hetero compounds	150000002389	1
NNc1ccccc1	132	monocyclic compounds	150000002765	1
NNc1ccccc1	132	nitrogen compounds	150000002830	1
NNc1ccccc1	132	phenylhydrazines	150000004031	1
NNc1ccccc1C	133	aromatic compounds	150000001491	1
NNc1ccccc1C	133	carbon compounds	150000001722	1
NNc1ccccc1C	133	cycloarenes	150000001927	0
NNc1ccccc1C	133	hetero compounds	150000002389	1
NNc1ccccc1C	133	monocyclic compounds	150000002765	1
NNc1ccccc1C	133	nitrogen compounds	150000002830	1
NNc1ccccc1C	133	phenylhydrazines	150000004031	1
NNc1ccccc1C	133	toluenes	150000003613	1
N#[N+]C1=C(O)CCCC1	134	alkene derivatives	150000001344	1
N#[N+]C1=C(O)CCCC1	134	carbon compounds	150000001722	1
N#[N+]C1=C(O)CCCC1	134	cyclohexenes	150000001935	1
N#[N+]C1=C(O)CCCC1	134	diazonium salts	150000001989	1
N#[N+]C1=C(O)CCCC1	134	hetero compounds	150000002389	1
N#[N+]C1=C(O)CCCC1	134	monocyclic compounds	150000002765	1
N#[N+]C1=C(O)CCCC1	134	nitrogen compounds	150000002830	1
N#[N+]C1=C(O)CCCC1	134	oxygen compounds	150000002927	1
NNCc1ccccc1	135	aromatic compounds	150000001491	1
NNCc1ccccc1	135	benzenes	150000001555	1
NNCc1ccccc1	135	carbon compounds	150000001722	1
NNCc1ccccc1	135	cycloarenes	150000001927	0
NNCc1ccccc1	135	hetero compounds	150000002389	1
NNCc1ccccc1	135	hydrazines	150000002429	1
NNCc1ccccc1	135	monocyclic compounds	150000002765	1
NNCc1ccccc1	135	nitrogen compounds	150000002830	1
NP(=[Se])(c1ccccc1)c1ccccc1	136	aromatic compounds	150000001491	1
NP(=[Se])(c1ccccc1)c1ccccc1	136	benzenes	150000001555	1
NP(=[Se])(c1ccccc1)c1ccccc1	136	carbon compounds	150000001722	1
NP(=[Se])(c1ccccc1)c1ccccc1	136	cycloarenes	150000001927	0
NP(=[Se])(c1ccccc1)c1ccccc1	136	hetero compounds	150000002389	1
NP(=[Se])(c1ccccc1)c1ccccc1	136	monocyclic compounds	150000002765	0
NP(=[Se])(c1ccccc1)c1ccccc1	136	nitrogen compounds	150000002830	1
NP(=[Se])(c1ccccc1)c1ccccc1	136	organophosphorus compounds	150000002903	1
NP(=[Se])(c1ccccc1)c1ccccc1	136	phosphorus compounds	150000003018	1
NP(=[Se])(c1ccccc1)c1ccccc1	136	selenium compounds	150000003343	1
Oc1ccccc1	137	aromatic compounds	150000001491	1
Oc1ccccc1	137	carbon compounds	150000001722	1
Oc1ccccc1	137	cycloarenes	150000001927	0
Oc1ccccc1	137	hetero compounds	150000002389	1
Oc1ccccc1	137	monocyclic compounds	150000002765	1
Oc1ccccc1	137	oxygen compounds	150000002927	1
Oc1ccccc1	137	phenols	150000002989	1
OC1CCCCC1Cl	138	alkyl chlorides	150000001348	1
OC1CCCCC1Cl	138	carbon compounds	150000001722	1
OC1CCCCC1Cl	138	chlorine compounds	150000001805	1
OC1CCCCC1Cl	138	chlorohydrins	150000003945	1
OC1CCCCC1Cl	138	cyclohexanes	150000001934	1
OC1CCCCC1Cl	138	hetero compounds	150000002389	1
OC1CCCCC1Cl	138	monocyclic compounds	150000002765	1
OC1CCCCC1Cl	138	oxygen compounds	150000002927	1
OC1CCCCC1Cl	138	secondary alcohols	150000003333	1
O=C1CCCCCCCN1	139	azacyclic compounds	150000004030	1
O=C1CCCCCCCN1	139	azacycloalkanes	150000003976	1
O=C1CCCCCCCN1	139	carbon compounds	150000001722	1
O=C1CCCCCCCN1	139	hetero compounds	150000002389	1
O=C1CCCCCCCN1	139	macrocycles	150000002678	1
O=C1CCCCCCCN1	139	monocyclic compounds	150000002765	1
O=C1CCCCCCCN1	139	nitrogen compounds	150000002830	1
O=C1CCCCCCCN1	139	organic amino compounds	150000004027	1
O=C1CCCCCCCN1	139	oxygen compounds	150000002927	1
O=C1CCCCCCCN1	139	secondary amides	150000003334	1
O=C1CCCCCCCN1	139	secondary carboxamides	150000003859	1
O=C1CCCCO1	140	carbon compounds	150000001722	1
O=C1CCCCO1	140	carboxylic acid esters	150000001733	1
O=C1CCCCO1	140	hetero compounds	150000002389	1
O=C1CCCCO1	140	lactones	150000002596	1
O=C1CCCCO1	140	monocyclic compounds	150000002765	1
O=C1CCCCO1	140	oxacyclic compounds	150000004029	1
O=C1CCCCO1	140	oxygen compounds	150000002927	1
O=C1CCCCO1	140	tetrahydropyranones	150000003528	1
Oc1cccc(O)c1	141	aromatic compounds	150000001491	1
Oc1cccc(O)c1	141	carbon compounds	150000001722	1
Oc1cccc(O)c1	141	cycloarenes	150000001927	0
Oc1cccc(O)c1	141	diols	150000002009	1
Oc1cccc(O)c1	141	hetero compounds	150000002389	1
Oc1cccc(O)c1	141	monocyclic compounds	150000002765	1
Oc1cccc(O)c1	141	oxygen compounds	150000002927	1
Oc1cccc(O)c1	141	resorcinols	150000003270	1
O=C1CC=CO1	142	alkene derivatives	150000001344	1
O=C1CC=CO1	142	carbon compounds	150000001722	1
O=C1CC=CO1	142	carboxylic acid esters	150000001733	1
O=C1CC=CO1	142	furanones	150000002241	1
O=C1CC=CO1	142	hetero compounds	150000002389	1
O=C1CC=CO1	142	lactones	150000002596	1
O=C1CC=CO1	142	monocyclic compounds	150000002765	1
O=C1CC=CO1	142	oxacyclic compounds	150000004029	1
O=C1CC=CO1	142	oxygen compounds	150000002927	1
Oc1ccc(O)cc1	143	aromatic compounds	150000001491	1
Oc1ccc(O)cc1	143	carbon compounds	150000001722	1
Oc1ccc(O)cc1	143	cycloarenes	150000001927	0
Oc1ccc(O)cc1	143	diols	150000002009	1
Oc1ccc(O)cc1	143	hetero compounds	150000002389	1
Oc1ccc(O)cc1	143	hydroquinones	150000002436	1
Oc1ccc(O)cc1	143	monocyclic compounds	150000002765	1
Oc1ccc(O)cc1	143	oxygen compounds	150000002927	1
O=C1CC(=O)N1	144	azacyclic compounds	150000004030	1
O=C1CC(=O)N1	144	azacycloalkanes	150000003976	1
O=C1CC(=O)N1	144	azetidines	150000001539	1
O=C1CC(=O)N1	144	carbon compounds	150000001722	1
O=C1CC(=O)N1	144	hetero compounds	150000002389	1
O=C1CC(=O)N1	144	monocyclic compounds	150000002765	1
O=C1CC(=O)N1	144	nitrogen compounds	150000002830	1
O=C1CC(=O)N1	144	organic amino compounds	150000004027	1
O=C1CC(=O)N1	144	oxygen compounds	150000002927	1
O=C1CC(=O)N1	144	secondary amides	150000003334	1
O=C1CC(=O)N1	144	secondary carboxamides	150000003859	1
O=C1CC(=O)N1	144	β-lactams	150000003952	1
O=C1CNCC(=O)N1	145	6 membered heterocycles	150000000644	1
O=C1CNCC(=O)N1	145	azacyclic compounds	150000004030	1
O=C1CNCC(=O)N1	145	azacycloalkanes	150000003976	1
O=C1CNCC(=O)N1	145	carbon compounds	150000001722	1
O=C1CNCC(=O)N1	145	hetero compounds	150000002389	1
O=C1CNCC(=O)N1	145	imides	150000003949	1
O=C1CNCC(=O)N1	145	monocyclic compounds	150000002765	1
O=C1CNCC(=O)N1	145	nitrogen compounds	150000002830	1
O=C1CNCC(=O)N1	145	oxygen compounds	150000002927	1
O=C1CNCC(=O)N1	145	secondary amides	150000003334	1
O=C1CNCC(=O)N1	145	secondary amines	150000003335	1
O=C1CNCC(=O)N1	145	secondary carboxamides	150000003859	1
O=C1COCC(=O)N1	146	azacyclic compounds	150000004030	1
O=C1COCC(=O)N1	146	azacycloalkanes	150000003976	1
O=C1COCC(=O)N1	146	carbon compounds	150000001722	1
O=C1COCC(=O)N1	146	dialkylethers	150000001983	1
O=C1COCC(=O)N1	146	hetero compounds	150000002389	1
O=C1COCC(=O)N1	146	imides	150000003949	1
O=C1COCC(=O)N1	146	monocyclic compounds	150000002765	1
O=C1COCC(=O)N1	146	morpholines	150000002780	1
O=C1COCC(=O)N1	146	nitrogen compounds	150000002830	1
O=C1COCC(=O)N1	146	organic amino compounds	150000004027	1
O=C1COCC(=O)N1	146	oxacyclic compounds	150000004029	1
O=C1COCC(=O)N1	146	oxygen compounds	150000002927	1
O=C1COCC(=O)N1	146	secondary amides	150000003334	1
O=C1COCC(=O)N1	146	secondary carboxamides	150000003859	1
O=C1NCC(=O)NC1	147	6 membered heterocycles	150000000644	1
O=C1NCC(=O)NC1	147	azacyclic compounds	150000004030	1
O=C1NCC(=O)NC1	147	azacycloalkanes	150000003976	1
O=C1NCC(=O)NC1	147	carbon compounds	150000001722	1
O=C1NCC(=O)NC1	147	hetero compounds	150000002389	1
O=C1NCC(=O)NC1	147	monocyclic compounds	150000002765	1
O=C1NCC(=O)NC1	147	nitrogen compounds	150000002830	1
O=C1NCC(=O)NC1	147	organic amino compounds	150000004027	1
O=C1NCC(=O)NC1	147	oxygen compounds	150000002927	1
O=C1NCC(=O)NC1	147	secondary amides	150000003334	1
O=C1NCC(=O)NC1	147	secondary carboxamides	150000003859	1
O=C1NC(=O)N1	148	4 membered heterocycles	150000000537	1
O=C1NC(=O)N1	148	azacyclic compounds	150000004030	1
O=C1NC(=O)N1	148	azacycloalkanes	150000003976	1
O=C1NC(=O)N1	148	carbon compounds	150000001722	1
O=C1NC(=O)N1	148	carbonyl compounds	150000001728	1
O=C1NC(=O)N1	148	hetero compounds	150000002389	1
O=C1NC(=O)N1	148	monocyclic compounds	150000002765	1
O=C1NC(=O)N1	148	nitrogen compounds	150000002830	1
O=C1NC(=O)N1	148	organic amino compounds	150000004027	1
O=C1NC(=O)N1	148	oxygen compounds	150000002927	1
O=Cc1cccc(c1)Br	149	aryl bromides	150000001499	1
O=Cc1cccc(c1)Br	149	benzaldehydes	150000003935	1
O=Cc1cccc(c1)Br	149	benzenes	150000001555	1
O=Cc1cccc(c1)Br	149	bromium compounds	150000001649	1
O=Cc1cccc(c1)Br	149	carbon compounds	150000001722	1
O=Cc1cccc(c1)Br	149	cycloarenes	150000001927	0
O=Cc1cccc(c1)Br	149	hetero compounds	150000002389	1
O=Cc1cccc(c1)Br	149	monocyclic compounds	150000002765	1
O=Cc1cccc(c1)Br	149	oxygen compounds	150000002927	1
OCc1cccc(c1)C	150	aromatic compounds	150000001491	1
OCc1cccc(c1)C	150	benzyl alcohols	150000003938	1
OCc1cccc(c1)C	150	carbon compounds	150000001722	1
OCc1cccc(c1)C	150	cycloarenes	150000001927	0
OCc1cccc(c1)C	150	hetero compounds	150000002389	1
OCc1cccc(c1)C	150	monocyclic compounds	150000002765	1
OCc1cccc(c1)C	150	oxygen compounds	150000002927	1
OCc1cccc(c1)C	150	primary alcohols	150000003138	1
OCc1cccc(c1)C	150	toluenes	150000003613	1
O=Cc1ccc(cc1)C(C)C	151	benzaldehydes	150000003935	1
O=Cc1ccc(cc1)C(C)C	151	benzenes	150000001555	1
O=Cc1ccc(cc1)C(C)C	151	carbon compounds	150000001722	1
O=Cc1ccc(cc1)C(C)C	151	cycloarenes	150000001927	0
O=Cc1ccc(cc1)C(C)C	151	hetero compounds	150000002389	1
O=Cc1ccc(cc1)C(C)C	151	monocyclic compounds	150000002765	1
O=Cc1ccc(cc1)C(C)C	151	oxygen compounds	150000002927	1
OCc1ccc(cc1)N	152	aromatic compounds	150000001491	1
OCc1ccc(cc1)N	152	benzyl alcohols	150000003938	1
OCc1ccc(cc1)N	152	carbon compounds	150000001722	1
OCc1ccc(cc1)N	152	cycloarenes	150000001927	0
OCc1ccc(cc1)N	152	hetero compounds	150000002389	1
OCc1ccc(cc1)N	152	monocyclic compounds	150000002765	1
OCc1ccc(cc1)N	152	nitrogen compounds	150000002830	1
OCc1ccc(cc1)N	152	oxygen compounds	150000002927	1
OCc1ccc(cc1)N	152	phenylamines	150000001448	1
OCc1ccc(cc1)N	152	primary alcohols	150000003138	1
OCc1cccc(c1)N	153	aromatic compounds	150000001491	1
OCc1cccc(c1)N	153	benzyl alcohols	150000003938	1
OCc1cccc(c1)N	153	carbon compounds	150000001722	1
OCc1cccc(c1)N	153	cycloarenes	150000001927	0
OCc1cccc(c1)N	153	hetero compounds	150000002389	1
OCc1cccc(c1)N	153	monocyclic compounds	150000002765	1
OCc1cccc(c1)N	153	nitrogen compounds	150000002830	1
OCc1cccc(c1)N	153	oxygen compounds	150000002927	1
OCc1cccc(c1)N	153	phenylamines	150000001448	1
OCc1cccc(c1)N	153	primary alcohols	150000003138	1
O=Cc1ccc(cc1)N(C)C	154	aza compounds	150000003932	1
O=Cc1ccc(cc1)N(C)C	154	benzaldehydes	150000003935	1
O=Cc1ccc(cc1)N(C)C	154	benzenes	150000001555	1
O=Cc1ccc(cc1)N(C)C	154	carbon compounds	150000001722	1
O=Cc1ccc(cc1)N(C)C	154	cycloarenes	150000001927	0
O=Cc1ccc(cc1)N(C)C	154	hetero compounds	150000002389	1
O=Cc1ccc(cc1)N(C)C	154	methylamines	150000003956	1
O=Cc1ccc(cc1)N(C)C	154	monocyclic compounds	150000002765	1
O=Cc1ccc(cc1)N(C)C	154	nitrogen compounds	150000002830	1
O=Cc1ccc(cc1)N(C)C	154	oxygen compounds	150000002927	1
O=Cc1ccc(cc1)N(C)C	154	tertiary mixed amines	150000003514	1
OCc1ccc(cc1)[N+](=O)[O-]	155	aromatic compounds	150000001491	1
OCc1ccc(cc1)[N+](=O)[O-]	155	benzenes	150000001555	1
OCc1ccc(cc1)[N+](=O)[O-]	155	benzyl alcohols	150000003938	1
OCc1ccc(cc1)[N+](=O)[O-]	155	carbon compounds	150000001722	1
OCc1ccc(cc1)[N+](=O)[O-]	155	cycloarenes	150000001927	0
OCc1ccc(cc1)[N+](=O)[O-]	155	hetero compounds	150000002389	1
OCc1ccc(cc1)[N+](=O)[O-]	155	monocyclic compounds	150000002765	1
OCc1ccc(cc1)[N+](=O)[O-]	155	nitro compounds	150000002828	1
OCc1ccc(cc1)[N+](=O)[O-]	155	nitrogen compounds	150000002830	1
OCc1ccc(cc1)[N+](=O)[O-]	155	oxygen compounds	150000002927	1
OCc1ccc(cc1)[N+](=O)[O-]	155	primary alcohols	150000003138	1
OCc1ccc(cc1)O	156	aromatic compounds	150000001491	1
OCc1ccc(cc1)O	156	benzyl alcohols	150000003938	1
OCc1ccc(cc1)O	156	carbon compounds	150000001722	1
OCc1ccc(cc1)O	156	cycloarenes	150000001927	0
OCc1ccc(cc1)O	156	diols	150000002009	1
OCc1ccc(cc1)O	156	hetero compounds	150000002389	1
OCc1ccc(cc1)O	156	monocyclic compounds	150000002765	1
OCc1ccc(cc1)O	156	oxygen compounds	150000002927	1
OCc1ccc(cc1)O	156	p-cresols	150000002931	0
OCc1ccc(cc1)O	156	primary alcohols	150000003138	1
O=C(c1ccccc1)OC(=O)C	157	acetic acid derivatives	150000001242	1
O=C(c1ccccc1)OC(=O)C	157	acid anhydrides	150000001244	1
O=C(c1ccccc1)OC(=O)C	157	acyl compounds	150000003855	1
O=C(c1ccccc1)OC(=O)C	157	aromatic compounds	150000001491	1
O=C(c1ccccc1)OC(=O)C	157	benzenes	150000001555	1
O=C(c1ccccc1)OC(=O)C	157	benzoic acid derivatives	150000001558	1
O=C(c1ccccc1)OC(=O)C	157	carbon compounds	150000001722	1
O=C(c1ccccc1)OC(=O)C	157	cycloarenes	150000001927	0
O=C(c1ccccc1)OC(=O)C	157	fatty esters	150000002194	1	short chain fatty acid esters
O=C(c1ccccc1)OC(=O)C	157	hetero compounds	150000002389	1
O=C(c1ccccc1)OC(=O)C	157	monocyclic compounds	150000002765	1
O=C(c1ccccc1)OC(=O)C	157	oxygen compounds	150000002927	1
O=C(c1ccccc1)OOC(=O)C	158	acetic acid derivatives	150000001242	1
O=C(c1ccccc1)OOC(=O)C	158	acyl compounds	150000003855	1
O=C(c1ccccc1)OOC(=O)C	158	aromatic compounds	150000001491	1
O=C(c1ccccc1)OOC(=O)C	158	benzenes	150000001555	1
O=C(c1ccccc1)OOC(=O)C	158	benzoic acid derivatives	150000001558	1
O=C(c1ccccc1)OOC(=O)C	158	carbon compounds	150000001722	1
O=C(c1ccccc1)OOC(=O)C	158	cycloarenes	150000001927	0
O=C(c1ccccc1)OOC(=O)C	158	fatty esters	150000002194	1	short chain fatty acid esters
O=C(c1ccccc1)OOC(=O)C	158	hetero compounds	150000002389	1
O=C(c1ccccc1)OOC(=O)C	158	monocyclic compounds	150000002765	1
O=C(c1ccccc1)OOC(=O)C	158	oxygen compounds	150000002927	1
O=C(c1ccccc1)OOC(=O)C	158	peresters	150000002976	1
O=C(Cc1ccc(cc1)I)NCP(=O)O	159	aromatic compounds	150000001491	1
O=C(Cc1ccc(cc1)I)NCP(=O)O	159	aryl iodides	150000001503	1
O=C(Cc1ccc(cc1)I)NCP(=O)O	159	aza compounds	150000003932	1
O=C(Cc1ccc(cc1)I)NCP(=O)O	159	benzenes	150000001555	1
O=C(Cc1ccc(cc1)I)NCP(=O)O	159	carbon compounds	150000001722	1
O=C(Cc1ccc(cc1)I)NCP(=O)O	159	cycloarenes	150000001927	0
O=C(Cc1ccc(cc1)I)NCP(=O)O	159	hetero compounds	150000002389	1
O=C(Cc1ccc(cc1)I)NCP(=O)O	159	iodine compounds	150000002497	1
O=C(Cc1ccc(cc1)I)NCP(=O)O	159	monocyclic compounds	150000002765	1
O=C(Cc1ccc(cc1)I)NCP(=O)O	159	nitrogen compounds	150000002830	1
O=C(Cc1ccc(cc1)I)NCP(=O)O	159	organic amino compounds	150000004027	1
O=C(Cc1ccc(cc1)I)NCP(=O)O	159	organophosphorus compounds	150000002903	1
O=C(Cc1ccc(cc1)I)NCP(=O)O	159	oxygen compounds	150000002927	1
O=C(Cc1ccc(cc1)I)NCP(=O)O	159	phosphorus compounds	150000003018	1
O=C(Cc1ccc(cc1)I)NCP(=O)O	159	secondary amides	150000003334	1
O=C(Cc1ccc(cc1)I)NCP(=O)O	159	secondary carboxamides	150000003859	1
OCCc1ccc(cc1)N	160	aromatic compounds	150000001491	1
OCCc1ccc(cc1)N	160	carbon compounds	150000001722	1
OCCc1ccc(cc1)N	160	cycloarenes	150000001927	0
OCCc1ccc(cc1)N	160	hetero compounds	150000002389	1
OCCc1ccc(cc1)N	160	monocyclic compounds	150000002765	1
OCCc1ccc(cc1)N	160	nitrogen compounds	150000002830	1
OCCc1ccc(cc1)N	160	oxygen compounds	150000002927	1
OCCc1ccc(cc1)N	160	phenylamines	150000001448	1
OCCc1ccc(cc1)N	160	primary alcohols	150000003138	1
OCC(c1ccccc1)O	161	1,2-diols	150000000180	1
OCC(c1ccccc1)O	161	aromatic compounds	150000001491	1
OCC(c1ccccc1)O	161	benzenes	150000001555	1
OCC(c1ccccc1)O	161	carbon compounds	150000001722	1
OCC(c1ccccc1)O	161	cycloarenes	150000001927	0
OCC(c1ccccc1)O	161	hetero compounds	150000002389	1
OCC(c1ccccc1)O	161	monocyclic compounds	150000002765	1
OCC(c1ccccc1)O	161	oxygen compounds	150000002927	1
OCC(c1ccccc1)O	161	primary alcohols	150000003138	1
OCC(c1ccccc1)O	161	secondary alcohols	150000003333	1
O=CC(C1CCC(O1)(C)C=C)C	162	aldehydes	150000001299	1
O=CC(C1CCC(O1)(C)C=C)C	162	alkene derivatives	150000001344	1
O=CC(C1CCC(O1)(C)C=C)C	162	carbon compounds	150000001722	1
O=CC(C1CCC(O1)(C)C=C)C	162	dialkylethers	150000001983	1
O=CC(C1CCC(O1)(C)C=C)C	162	hetero compounds	150000002389	1
O=CC(C1CCC(O1)(C)C=C)C	162	monocyclic compounds	150000002765	1
O=CC(C1CCC(O1)(C)C=C)C	162	oxacyclic compounds	150000004029	1
O=CC(C1CCC(O1)(C)C=C)C	162	oxygen compounds	150000002927	1
O=CC(C1CCC(O1)(C)C=C)C	162	tetrahydrofuranes	150000003524	1
O=C(Cc1c(Cl)cccc1Cl)N=C(N)N	163	acyl compounds	150000003855	1
O=C(Cc1c(Cl)cccc1Cl)N=C(N)N	163	aromatic compounds	150000001491	1
O=C(Cc1c(Cl)cccc1Cl)N=C(N)N	163	aryl chlorides	150000001500	1
O=C(Cc1c(Cl)cccc1Cl)N=C(N)N	163	benzenes	150000001555	1
O=C(Cc1c(Cl)cccc1Cl)N=C(N)N	163	carbon compounds	150000001722	1
O=C(Cc1c(Cl)cccc1Cl)N=C(N)N	163	chlorine compounds	150000001805	1
O=C(Cc1c(Cl)cccc1Cl)N=C(N)N	163	cycloarenes	150000001927	0
O=C(Cc1c(Cl)cccc1Cl)N=C(N)N	163	guanidines	150000002357	1
O=C(Cc1c(Cl)cccc1Cl)N=C(N)N	163	hetero compounds	150000002389	1
O=C(Cc1c(Cl)cccc1Cl)N=C(N)N	163	monocyclic compounds	150000002765	1
O=C(Cc1c(Cl)cccc1Cl)N=C(N)N	163	nitrogen compounds	150000002830	1
O=C(Cc1c(Cl)cccc1Cl)N=C(N)N	163	organic amino compounds	150000004027	1
O=C(Cc1c(Cl)cccc1Cl)N=C(N)N	163	oxygen compounds	150000002927	1
O=CC=Cc1ccccc1	164	aldehydes	150000001299	1
O=CC=Cc1ccccc1	164	alkene derivatives	150000001344	1
O=CC=Cc1ccccc1	164	aromatic compounds	150000001491	1
O=CC=Cc1ccccc1	164	benzenes	150000001555	1
O=CC=Cc1ccccc1	164	carbon compounds	150000001722	1
O=CC=Cc1ccccc1	164	cycloarenes	150000001927	0
O=CC=Cc1ccccc1	164	hetero compounds	150000002389	1
O=CC=Cc1ccccc1	164	monocyclic compounds	150000002765	1
O=CC=Cc1ccccc1	164	oxygen compounds	150000002927	1
OCCCCCCCCCCCCCCCC(C)C	165	acyclic compounds	150000001260	1
OCCCCCCCCCCCCCCCC(C)C	165	carbon compounds	150000001722	1
OCCCCCCCCCCCCCCCC(C)C	165	hetero compounds	150000002389	1
OCCCCCCCCCCCCCCCC(C)C	165	oxygen compounds	150000002927	1
OCCCCCCCCCCCCCCCC(C)C	165	primary alcohols	150000003138	1
OCC(CCl)O	166	1,2-diols	150000000180	1
OCC(CCl)O	166	acyclic compounds	150000001260	1
OCC(CCl)O	166	alkyl chlorides	150000001348	1
OCC(CCl)O	166	carbon compounds	150000001722	1
OCC(CCl)O	166	chlorine compounds	150000001805	1
OCC(CCl)O	166	hetero compounds	150000002389	1
OCC(CCl)O	166	oxygen compounds	150000002927	1
OCC(CCl)O	166	primary alcohols	150000003138	1
OCC(CCl)O	166	secondary alcohols	150000003333	1
O=C(C(=C)C)OC(=O)C(=C)C	167	acyclic carboxylic anhydrides	150000003971	1
O=C(C(=C)C)OC(=O)C(=C)C	167	acyl compounds	150000003855	1
O=C(C(=C)C)OC(=O)C(=C)C	167	alkene derivatives	150000001344	1
O=C(C(=C)C)OC(=O)C(=C)C	167	carbon compounds	150000001722	1
O=C(C(=C)C)OC(=O)C(=C)C	167	hetero compounds	150000002389	1
O=C(C(=C)C)OC(=O)C(=C)C	167	metacrylic acid derivatives	150000002734	1
O=C(C(=C)C)OC(=O)C(=C)C	167	oxygen compounds	150000002927	1
O=C(C(Cl)(Cl)Cl)OC(=O)C(Cl)(Cl)Cl	168	acetic anhydrides	150000000000	1
O=C(C(Cl)(Cl)Cl)OC(=O)C(Cl)(Cl)Cl	168	acyl compounds	150000003855	1
O=C(C(Cl)(Cl)Cl)OC(=O)C(Cl)(Cl)Cl	168	alkyl chlorides	150000001348	1
O=C(C(Cl)(Cl)Cl)OC(=O)C(Cl)(Cl)Cl	168	carbon compounds	150000001722	1
O=C(C(Cl)(Cl)Cl)OC(=O)C(Cl)(Cl)Cl	168	chlorine compounds	150000001805	1
O=C(C(Cl)(Cl)Cl)OC(=O)C(Cl)(Cl)Cl	168	hetero compounds	150000002389	1
O=C(C(Cl)(Cl)Cl)OC(=O)C(Cl)(Cl)Cl	168	oxygen compounds	150000002927	1
OCC(CO)Cl	169	1,3-diols	150000000185	1
OCC(CO)Cl	169	acyclic compounds	150000001260	1
OCC(CO)Cl	169	alkyl chlorides	150000001348	1
OCC(CO)Cl	169	carbon compounds	150000001722	1
OCC(CO)Cl	169	chlorine compounds	150000001805	1
OCC(CO)Cl	169	hetero compounds	150000002389	1
OCC(CO)Cl	169	oxygen compounds	150000002927	1
OCC(CO)Cl	169	primary alcohols	150000003138	1
OCC(F)(F)F	170	acyclic compounds	150000001260	1
OCC(F)(F)F	170	alkyl fluorides	150000001349	1
OCC(F)(F)F	170	carbon compounds	150000001722	1
OCC(F)(F)F	170	fluorine compounds	150000002222	1
OCC(F)(F)F	170	hetero compounds	150000002389	1
OCC(F)(F)F	170	oxygen compounds	150000002927	1
OCC(F)(F)F	170	primary alcohols	150000003138	1
O=C(C(F)(F)F)OC(=O)C(F)(F)F	171	acetic anhydrides	150000000000	1
O=C(C(F)(F)F)OC(=O)C(F)(F)F	171	acyl compounds	150000003855	1
O=C(C(F)(F)F)OC(=O)C(F)(F)F	171	alkyl fluorides	150000001349	1
O=C(C(F)(F)F)OC(=O)C(F)(F)F	171	carbon compounds	150000001722	1
O=C(C(F)(F)F)OC(=O)C(F)(F)F	171	fluorine compounds	150000002222	1
O=C(C(F)(F)F)OC(=O)C(F)(F)F	171	hetero compounds	150000002389	1
O=C(C(F)(F)F)OC(=O)C(F)(F)F	171	oxygen compounds	150000002927	1
OCCN(CCO)N	172	acyclic compounds	150000001260	1
OCCN(CCO)N	172	aza compounds	150000003932	1
OCCN(CCO)N	172	carbon compounds	150000001722	1
OCCN(CCO)N	172	diols	150000002009	1
OCCN(CCO)N	172	hetero compounds	150000002389	1
OCCN(CCO)N	172	hydrazines	150000002429	1
OCCN(CCO)N	172	nitrogen compounds	150000002830	1
OCCN(CCO)N	172	oxygen compounds	150000002927	1
OCCN(CCO)N	172	primary alcohols	150000003138	1
OCC(OCC(O)C)C	173	acyclic compounds	150000001260	1
OCC(OCC(O)C)C	173	carbon compounds	150000001722	1
OCC(OCC(O)C)C	173	dialkylethers	150000001983	1
OCC(OCC(O)C)C	173	diols	150000002009	1
OCC(OCC(O)C)C	173	hetero compounds	150000002389	1
OCC(OCC(O)C)C	173	oxygen compounds	150000002927	1
OCC(OCC(O)C)C	173	primary alcohols	150000003138	1
OCC(OCC(O)C)C	173	secondary alcohols	150000003333	1
[O-]C(CSP)N	174	acyclic compounds	150000001260	1
[O-]C(CSP)N	174	carbon compounds	150000001722	1
[O-]C(CSP)N	174	ethylamines	150000003947	1
[O-]C(CSP)N	174	hetero compounds	150000002389	1
[O-]C(CSP)N	174	nitrogen compounds	150000002830	1
[O-]C(CSP)N	174	organothiophosphorus compounds	150000003968	1
[O-]C(CSP)N	174	oxygen compounds	150000002927	1
[O-]C(CSP)N	174	phosphorus compounds	150000003018	1
[O-]C(CSP)N	174	primary aliphatic amines	150000003139	1
[O-]C(CSP)N	174	sulfenic acid derivatives	150000003447	0
[O-]C(CSP)N	174	sulfur compounds	150000003464	1
O=CNc1ccccc1	175	aromatic compounds	150000001491	1
O=CNc1ccccc1	175	aza compounds	150000003932	1
O=CNc1ccccc1	175	benzenes	150000001555	1
O=CNc1ccccc1	175	carbon compounds	150000001722	1
O=CNc1ccccc1	175	carbonyl compounds	150000001728	1
O=CNc1ccccc1	175	cycloarenes	150000001927	0
O=CNc1ccccc1	175	hetero compounds	150000002389	1
O=CNc1ccccc1	175	monocyclic compounds	150000002765	1
O=CNc1ccccc1	175	nitrogen compounds	150000002830	1
O=CNc1ccccc1	175	organic amino compounds	150000004027	1
O=CNc1ccccc1	175	oxygen compounds	150000002927	1
O=C=NC1CCCCC1	176	carbon compounds	150000001722	1
O=C=NC1CCCCC1	176	cyclohexanes	150000001934	1
O=C=NC1CCCCC1	176	hetero compounds	150000002389	1
O=C=NC1CCCCC1	176	isocyanates	150000002513	1
O=C=NC1CCCCC1	176	monocyclic compounds	150000002765	1
O=C=NC1CCCCC1	176	nitrogen compounds	150000002830	1
O=C=NC1CCCCC1	176	oxygen compounds	150000002927	1
O=C=Nc1ccccc1C	177	aromatic compounds	150000001491	1
O=C=Nc1ccccc1C	177	carbon compounds	150000001722	1
O=C=Nc1ccccc1C	177	cycloarenes	150000001927	0
O=C=Nc1ccccc1C	177	hetero compounds	150000002389	1
O=C=Nc1ccccc1C	177	isocyanates	150000002513	1
O=C=Nc1ccccc1C	177	monocyclic compounds	150000002765	1
O=C=Nc1ccccc1C	177	nitrogen compounds	150000002830	1
O=C=Nc1ccccc1C	177	oxygen compounds	150000002927	1
O=C=Nc1ccccc1C	177	toluenes	150000003613	1
O=CNC(C)(C)C	178	acyclic compounds	150000001260	1
O=CNC(C)(C)C	178	aza compounds	150000003932	1
O=CNC(C)(C)C	178	carbon compounds	150000001722	1
O=CNC(C)(C)C	178	carbonyl compounds	150000001728	1
O=CNC(C)(C)C	178	hetero compounds	150000002389	1
O=CNC(C)(C)C	178	nitrogen compounds	150000002830	1
O=CNC(C)(C)C	178	organic amino compounds	150000004027	1
O=CNC(C)(C)C	178	oxygen compounds	150000002927	1
O=C=NC(C)(C)C	179	acyclic compounds	150000001260	1
O=C=NC(C)(C)C	179	carbon compounds	150000001722	1
O=C=NC(C)(C)C	179	hetero compounds	150000002389	1
O=C=NC(C)(C)C	179	isocyanates	150000002513	1
O=C=NC(C)(C)C	179	nitrogen compounds	150000002830	1
O=C=NC(C)(C)C	179	oxygen compounds	150000002927	1
O=CNCCCN(C)C	180	acyclic compounds	150000001260	1
O=CNCCCN(C)C	180	aza compounds	150000003932	1
O=CNCCCN(C)C	180	carbon compounds	150000001722	1
O=CNCCCN(C)C	180	carbonyl compounds	150000001728	1
O=CNCCCN(C)C	180	hetero compounds	150000002389	1
O=CNCCCN(C)C	180	methylamines	150000003956	1
O=CNCCCN(C)C	180	nitrogen compounds	150000002830	1
O=CNCCCN(C)C	180	oxygen compounds	150000002927	1
O=CNCCCN(C)C	180	tertiary aliphatic amines	150000003510	1
O=CN(C(=O)O)O	181	acyclic compounds	150000001260	1
O=CN(C(=O)O)O	181	aza compounds	150000003932	1
O=CN(C(=O)O)O	181	carbon compounds	150000001722	1
O=CN(C(=O)O)O	181	carbonyl compounds	150000001728	1
O=CN(C(=O)O)O	181	hetero compounds	150000002389	1
O=CN(C(=O)O)O	181	hydroxylamines	150000002443	1
O=CN(C(=O)O)O	181	nitrogen compounds	150000002830	1
O=CN(C(=O)O)O	181	oxygen compounds	150000002927	1
O=CN(N=O)C	182	acyclic compounds	150000001260	1
O=CN(N=O)C	182	aza compounds	150000003932	1
O=CN(N=O)C	182	carbon compounds	150000001722	1
O=CN(N=O)C	182	carbonyl compounds	150000001728	1
O=CN(N=O)C	182	hetero compounds	150000002389	1
O=CN(N=O)C	182	nitrogen compounds	150000002830	1
O=CN(N=O)C	182	nitrosamines	150000004005	1
O=CN(N=O)C	182	oxygen compounds	150000002927	1
OC(=O)CC1=CC(=O)OC1=O	183	alkene derivatives	150000001344	1
OC(=O)CC1=CC(=O)OC1=O	183	carbon compounds	150000001722	1
OC(=O)CC1=CC(=O)OC1=O	183	carboxylic acids	150000001735	1
OC(=O)CC1=CC(=O)OC1=O	183	cyclic carboxylic anhydrides	150000003972	1
OC(=O)CC1=CC(=O)OC1=O	183	furanones	150000002241	1
OC(=O)CC1=CC(=O)OC1=O	183	hetero compounds	150000002389	1
OC(=O)CC1=CC(=O)OC1=O	183	monocyclic compounds	150000002765	1
OC(=O)CC1=CC(=O)OC1=O	183	oxacyclic compounds	150000004029	1
OC(=O)CC1=CC(=O)OC1=O	183	oxygen compounds	150000002927	1
OC(=O)C(CCCP(=O)(O)O)N	184	acyclic compounds	150000001260	1
OC(=O)C(CCCP(=O)(O)O)N	184	carbon compounds	150000001722	1
OC(=O)C(CCCP(=O)(O)O)N	184	carboxylic acids	150000001735	1
OC(=O)C(CCCP(=O)(O)O)N	184	hetero compounds	150000002389	1
OC(=O)C(CCCP(=O)(O)O)N	184	nitrogen compounds	150000002830	1
OC(=O)C(CCCP(=O)(O)O)N	184	oxygen compounds	150000002927	1
OC(=O)C(CCCP(=O)(O)O)N	184	phosphonic acids	150000003009	1
OC(=O)C(CCCP(=O)(O)O)N	184	phosphorus compounds	150000003018	1
OC(=O)C(CCCP(=O)(O)O)N	184	primary aliphatic amines	150000003139	1
OC(=O)C(CCCP(=O)(O)O)N	184	α-amino acid derivatives	150000001370	1
OC(=O)CCP(=O)(O)O	185	acyclic compounds	150000001260	1
OC(=O)CCP(=O)(O)O	185	carbon compounds	150000001722	1
OC(=O)CCP(=O)(O)O	185	carboxylic acids	150000001735	1
OC(=O)CCP(=O)(O)O	185	hetero compounds	150000002389	1
OC(=O)CCP(=O)(O)O	185	oxygen compounds	150000002927	1
OC(=O)CCP(=O)(O)O	185	phosphonic acids	150000003009	1
OC(=O)CCP(=O)(O)O	185	phosphorus compounds	150000003018	1
ONc1ccc(cc1)C	186	aromatic compounds	150000001491	1
ONc1ccc(cc1)C	186	carbon compounds	150000001722	1
ONc1ccc(cc1)C	186	cycloarenes	150000001927	0
ONc1ccc(cc1)C	186	hetero compounds	150000002389	1
ONc1ccc(cc1)C	186	hydroxylamines	150000002443	1
ONc1ccc(cc1)C	186	monocyclic compounds	150000002765	1
ONc1ccc(cc1)C	186	nitrogen compounds	150000002830	1
ONc1ccc(cc1)C	186	oxygen compounds	150000002927	1
ONc1ccc(cc1)C	186	toluenes	150000003613	1
ONc1cccc(c1)C	187	aromatic compounds	150000001491	1
ONc1cccc(c1)C	187	carbon compounds	150000001722	1
ONc1cccc(c1)C	187	cycloarenes	150000001927	0
ONc1cccc(c1)C	187	hetero compounds	150000002389	1
ONc1cccc(c1)C	187	hydroxylamines	150000002443	1
ONc1cccc(c1)C	187	monocyclic compounds	150000002765	1
ONc1cccc(c1)C	187	nitrogen compounds	150000002830	1
ONc1cccc(c1)C	187	oxygen compounds	150000002927	1
ONc1cccc(c1)C	187	toluenes	150000003613	1
ONc1ccc(c(c1)C)C	188	aromatic compounds	150000001491	1
ONc1ccc(c(c1)C)C	188	carbon compounds	150000001722	1
ONc1ccc(c(c1)C)C	188	cycloarenes	150000001927	0
ONc1ccc(c(c1)C)C	188	hetero compounds	150000002389	1
ONc1ccc(c(c1)C)C	188	hydroxylamines	150000002443	1
ONc1ccc(c(c1)C)C	188	monocyclic compounds	150000002765	1
ONc1ccc(c(c1)C)C	188	nitrogen compounds	150000002830	1
ONc1ccc(c(c1)C)C	188	o-xylenes	150000002884	1
ONc1ccc(c(c1)C)C	188	oxygen compounds	150000002927	1
ONc1ccc(cc1)Cl	189	aromatic compounds	150000001491	1
ONc1ccc(cc1)Cl	189	aryl chlorides	150000001500	1
ONc1ccc(cc1)Cl	189	benzenes	150000001555	1
ONc1ccc(cc1)Cl	189	carbon compounds	150000001722	1
ONc1ccc(cc1)Cl	189	chlorine compounds	150000001805	1
ONc1ccc(cc1)Cl	189	cycloarenes	150000001927	0
ONc1ccc(cc1)Cl	189	hetero compounds	150000002389	1
ONc1ccc(cc1)Cl	189	hydroxylamines	150000002443	1
ONc1ccc(cc1)Cl	189	monocyclic compounds	150000002765	1
ONc1ccc(cc1)Cl	189	nitrogen compounds	150000002830	1
ONc1ccc(cc1)Cl	189	oxygen compounds	150000002927	1
ONC(=O)OCc1ccccc1	190	aromatic compounds	150000001491	1
ONC(=O)OCc1ccccc1	190	benzenes	150000001555	1
ONC(=O)OCc1ccccc1	190	carbon compounds	150000001722	1
ONC(=O)OCc1ccccc1	190	carbonyl compounds	150000001728	1
ONC(=O)OCc1ccccc1	190	cycloarenes	150000001927	0
ONC(=O)OCc1ccccc1	190	hetero compounds	150000002389	1
ONC(=O)OCc1ccccc1	190	hydroxylamines	150000002443	1
ONC(=O)OCc1ccccc1	190	monocyclic compounds	150000002765	1
ONC(=O)OCc1ccccc1	190	nitrogen compounds	150000002830	1
ONC(=O)OCc1ccccc1	190	oxygen compounds	150000002927	1
O=NOC1CC1	191	carbon compounds	150000001722	1
O=NOC1CC1	191	cyclopropanes	150000001942	1
O=NOC1CC1	191	hetero compounds	150000002389	1
O=NOC1CC1	191	monocyclic compounds	150000002765	1
O=NOC1CC1	191	nitrogen compounds	150000002830	1
O=NOC1CC1	191	oxygen compounds	150000002927	1
[O-][N+](=O)C=C	192	acyclic compounds	150000001260	1
[O-][N+](=O)C=C	192	alkene derivatives	150000001344	1
[O-][N+](=O)C=C	192	carbon compounds	150000001722	1
[O-][N+](=O)C=C	192	enamines	150000002081	1
[O-][N+](=O)C=C	192	hetero compounds	150000002389	1
[O-][N+](=O)C=C	192	nitro compounds	150000002828	1
[O-][N+](=O)C=C	192	nitrogen compounds	150000002830	1
[O-][N+](=O)C=C	192	oxygen compounds	150000002927	1
[O-][N+](=O)CCC	193	acyclic compounds	150000001260	1
[O-][N+](=O)CCC	193	carbon compounds	150000001722	1
[O-][N+](=O)CCC	193	hetero compounds	150000002389	1
[O-][N+](=O)CCC	193	nitro compounds	150000002828	1
[O-][N+](=O)CCC	193	nitrogen compounds	150000002830	1
[O-][N+](=O)CCC	193	oxygen compounds	150000002927	1
[O-][N+](=O)CC=C	194	acyclic compounds	150000001260	1
[O-][N+](=O)CC=C	194	alkene derivatives	150000001344	1
[O-][N+](=O)CC=C	194	carbon compounds	150000001722	1
[O-][N+](=O)CC=C	194	hetero compounds	150000002389	1
[O-][N+](=O)CC=C	194	nitro compounds	150000002828	1
[O-][N+](=O)CC=C	194	nitrogen compounds	150000002830	1
[O-][N+](=O)CC=C	194	oxygen compounds	150000002927	1
[O-][N+](=O)CCCl	195	acyclic compounds	150000001260	1
[O-][N+](=O)CCCl	195	alkyl chlorides	150000001348	1
[O-][N+](=O)CCCl	195	carbon compounds	150000001722	1
[O-][N+](=O)CCCl	195	chlorine compounds	150000001805	1
[O-][N+](=O)CCCl	195	hetero compounds	150000002389	1
[O-][N+](=O)CCCl	195	nitro compounds	150000002828	1
[O-][N+](=O)CCCl	195	nitrogen compounds	150000002830	1
[O-][N+](=O)CCCl	195	oxygen compounds	150000002927	1
[O-][N+](=O)CCl	196	acyclic compounds	150000001260	1
[O-][N+](=O)CCl	196	alkyl chlorides	150000001348	1
[O-][N+](=O)CCl	196	carbon compounds	150000001722	1
[O-][N+](=O)CCl	196	chlorine compounds	150000001805	1
[O-][N+](=O)CCl	196	hetero compounds	150000002389	1
[O-][N+](=O)CCl	196	nitro compounds	150000002828	1
[O-][N+](=O)CCl	196	nitrogen compounds	150000002830	1
[O-][N+](=O)CCl	196	oxygen compounds	150000002927	1
[O-][N+](=O)OC(C(O[N+](=O)[O-])CO[N+](=O)[O-])CO[N+](=O)[O-]	197	acyclic compounds	150000001260	1
[O-][N+](=O)OC(C(O[N+](=O)[O-])CO[N+](=O)[O-])CO[N+](=O)[O-]	197	carbon compounds	150000001722	1
[O-][N+](=O)OC(C(O[N+](=O)[O-])CO[N+](=O)[O-])CO[N+](=O)[O-]	197	hetero compounds	150000002389	1
[O-][N+](=O)OC(C(O[N+](=O)[O-])CO[N+](=O)[O-])CO[N+](=O)[O-]	197	nitrogen compounds	150000002830	1
[O-][N+](=O)OC(C(O[N+](=O)[O-])CO[N+](=O)[O-])CO[N+](=O)[O-]	197	organic compounds	150000002894	1
[O-][N+](=O)OC(C(O[N+](=O)[O-])CO[N+](=O)[O-])CO[N+](=O)[O-]	197	oxygen compounds	150000002927	1
[SiH3]C=C	198	acyclic compounds	150000001260	1
[SiH3]C=C	198	alkene derivatives	150000001344	1
[SiH3]C=C	198	carbon compounds	150000001722	1
[SiH3]C=C	198	hetero compounds	150000002389	1
[SiH3]C=C	198	organosilicon compounds	150000003961	1
[SiH3]C=C	198	silicon compounds	150000003377	1
				1584	correct assignments
				77	wrong/missing assignements
				95,3642384106	precision in percent
