# Supplementary material for: Automated compound classification using a chemical ontology
Source: J Cheminform. 2012 Dec 29;4:40. doi: 10.1186/1758-2946-4-40 (PMC3547776; doi:10.1186/1758-2946-4-40)
Supplement: Additional file 4 — Annotation results of androstane and pregnane compound classes in PubChem. The complete set of 28,683,050 million compounds from the PubChem database was annotated with ontology B. The file contains in columns the ID number, the chemical class name, the number of assigned PubChem compounds, the respective PubChemID (CID), the corresponding SMILES, the correctness of assignment and a comment. [file 1758-2946-4-40-S4.csv]

ocid	class name	number of assigned compounds	PubChemID (CID)	SMILES	correct	comment
150000000631	5β-pregnanes	394	5864	C[C@]12C[C@H](O)[C@H]3[C@@H](CC[C@@H]4C[C@H](O)CC[C@]34C)[C@@H]1CC[C@]2(O)C(=O)CO
			5866	C[C@]12CC(=O)[C@H]3[C@@H](CC[C@@H]4C[C@H](O)CC[C@]34C)[C@@H]1CC[C@]2(O)C(=O)CO
			5869	C[C@]12CC[C@H]3[C@@H](CC[C@@H]4CC(=O)CC[C@]34C)[C@@H]1CC[C@@H]2C(=O)COC(=O)CCC(O)=O
			31402	CC(=O)[C@H]1CC[C@H]2[C@@H]3CC[C@@H]4C[C@H](O)CC[C@]4(C)[C@H]3CC[C@]12C
			65553	C[C@]12C[C@H](O)[C@H]3[C@@H](CC[C@@H]4C[C@H](O)CC[C@]34C)[C@@H]1CC[C@@H]2C(=O)CO
			65554	C[C@]12CC(=O)[C@H]3[C@@H](CC[C@@H]4CC(=O)CC[C@]34C)[C@@H]1CC[C@]2(O)C(=O)CO
			65555	C[C@]12CC[C@H]3[C@@H](CC[C@@H]4C[C@H](O)CC[C@]34C)[C@@H]1CC[C@]2(O)C(=O)CO
			68930	CC(=O)[C@H]1CC[C@H]2[C@@H]3CC[C@@H]4C[C@H](O)CC[C@]4(C)[C@H]3C(=O)C[C@]12C
			91475	C[C@]12CC[C@H]3[C@@H](CC[C@@H]4CC(O)CC[C@]34C)[C@@H]1CC[C@@H]2C(=O)CO
			92745	CC(=O)[C@H]1CC[C@H]2[C@@H]3CC[C@@H]4CC(=O)CC[C@]4(C)[C@H]3CC[C@]12C
			101541	C[C@@H](O)[C@H]1CC[C@H]2[C@@H]3CC[C@@H]4C[C@H](O)CC[C@]4(C)[C@H]3CC[C@]12C
			101773	CC(=O)[C@@]1(O)CC[C@H]2[C@@H]3CC[C@@H]4C[C@H](O)CC[C@]4(C)[C@H]3CC[C@]12C
			101774	CC(=O)[C@H]1CC[C@H]2[C@@H]3C[C@H](O)[C@@H]4C[C@H](O)CC[C@]4(C)[C@H]3CC[C@]12C
			101787	CC(=O)[C@H]1CC[C@H]2[C@@H]3CC[C@@H]4C[C@H](O)CC[C@]4(C)[C@H]3[C@H](O)C[C@]12C
			101792	C[C@]12CC[C@H]3[C@@H](CC[C@@H]4C[C@@H](O)CC[C@]34C)[C@@H]1CC[C@]2(O)C(=O)CO
			101817	CC(=O)[C@@]1(O)CC[C@H]2[C@@H]3CC[C@@H]4C[C@H](O)CC[C@]4(C)[C@H]3C(=O)C[C@]12C
			101967	C[C@H](O)[C@@]1(O)CC[C@H]2[C@@H]3CC[C@@H]4C[C@H](O)CC[C@]4(C)[C@H]3CC[C@]12C
			101997	C[C@@H](O)[C@@]1(O)CC[C@H]2[C@@H]3CC[C@@H]4C[C@H](O)CC[C@]4(C)[C@H]3CC[C@]12C
			102133	CC(=O)[C@H]1CC[C@H]2[C@@H]3CC[C@@H]4CC(=O)CC[C@]4(C)[C@H]3C(=O)C[C@]12C
			108742	C[C@@H](O)[C@H]1CC[C@H]2[C@@H]3CC[C@@H]4C[C@H](O)CC[C@]4(C)[C@H]3[C@H](O)C[C@]12C
			111224	CC(=O)[C@H]1CC[C@H]2[C@@H]3C[C@H]4O[C@]44C[C@@H](O)CC[C@]4(C)[C@H]3CC[C@]12C
			122135	C[C@]12CC[C@@H](O)C[C@H]1CC[C@H]1[C@@H]3CC[C@H](C(=O)CO)[C@@]33C[C@H](OC3O)[C@H]21
			123796	C[C@H](O)[C@H]1CC[C@H]2[C@@H]3CC[C@@H]4C[C@@H](CC[C@]4(C)[C@H]3CC[C@]12C)O[C@@H]1O[C@@H]([C@@H](O)[C@H](O)[C@H]1O)C(O)=O
			133457	CC(=O)[C@@]1(O)C[C@@H](O)[C@H]2[C@@H]3CC[C@@H]4C[C@H](O)CC[C@]4(C)[C@H]3CC[C@]12C
			150904	C[C@H](O)[C@@]1(O)CC[C@H]2[C@@H]3CC[C@@H]4C[C@H](O)CC[C@]4(C)[C@H]3[C@@H](O)C[C@]12C
			151133	C[C@]12CC[C@H]3[C@@H](CC[C@@H]4C[C@H](O)CC[C@]34C)[C@@H]1CC[C@]2(O)[C@@H](O)CO
			160499	C[C@]12CC(=O)[C@H]3[C@@H](CC[C@@H]4C[C@H](O)CC[C@]34C)[C@@H]1CC[C@]2(O)[C@@H](O)CO
			164838	C[C@]12C[C@H](O)[C@H]3[C@@H](CC[C@@H]4CC(=O)CC[C@]34C)[C@@H]1CC[C@]2(O)C(=O)CO
			179561	CC(OS(O)(=O)=O)[C@H]1CC[C@H]2[C@@H]3CC[C@@H]4C[C@H](O)CC[C@]4(C)[C@H]3CC[C@]12C
			192867	C[C@]12CC(=O)[C@H]3[C@@H](CC[C@@H]4C[C@H](O)C[C@@H](O)[C@]34C)[C@@H]1CC[C@]2(O)C(=O)CO
			193426	C[C@H](O)[C@H]1CC[C@H]2[C@@H]3CC[C@@H]4C[C@H](O)CC[C@]4(C)[C@H]3C(=O)C[C@]12C
			193431	C[C@]12CC[C@@H](O)C[C@H]1CC[C@H]1[C@@H]3CC[C@H](C(=O)CO)[C@@]3(CO)CC(=O)[C@H]21
			195039	CC(=O)O[C@H]1CC[C@]2(C)[C@H]3CC[C@@]4(C)[C@@H](CC[C@]4(OC(C)=O)C(C)=O)[C@@H]3C[C@H](OC(C)=O)[C@@H]2C1
			219833	C[C@H](O)[C@H]1CC[C@H]2[C@@H]3CC[C@@H]4C[C@H](O)CC[C@]4(C)[C@H]3CC[C@]12C
			222808	CC(=O)[C@H]1CC[C@H]2[C@@H]3CC[C@@H]4CC(=O)CC[C@]4(C)[C@H]3[C@H](O)C[C@]12C
			222809	CC(=O)[C@@]1(O)CC[C@H]2[C@@H]3CC[C@@H]4CC(=O)CC[C@]4(C)[C@H]3[C@@H](O)C[C@]12C
			222810	CC(=O)[C@@]1(O)CC[C@H]2[C@@H]3CC[C@@H]4C[C@H](O)CC[C@]4(C)[C@H]3[C@H](O)C[C@]12C
			222816	CC(=O)O[C@@H]1C[C@@]2(C)[C@@H](CC[C@]2(O)C(C)=O)[C@@H]2CC[C@@H]3C[C@H](O)CC[C@]3(C)[C@@H]12
			223684	C[C@]12CC(=O)[C@H]3[C@@H](CC[C@@H]4C[C@H](O)CC[C@]34C)[C@@H]1CC[C@@H]2C(=O)CO
			223685	CC(=O)OCC(=O)[C@@]1(O)CC[C@H]2[C@@H]3CC[C@@H]4C[C@H](O)CC[C@]4(C)[C@H]3C(=O)C[C@]12C
			224440	CC(=O)[C@H]1CC[C@H]2[C@@H]3CC[C@@H]4C[C@@H](CC[C@]4(C)[C@H]3CC(=O)[C@]12C)OC(=O)CCC(O)=O
			225752	C[C@]12CC(=O)[C@H]3[C@@H](CC[C@@H]4CC(=O)CC[C@]34C)[C@@H]1CC[C@]2(O)C(=O)CBr
			225753	CC(=O)[C@@]1(O)CC[C@H]2[C@@H]3CC[C@@H]4CC(=O)CC[C@]4(C)[C@H]3C(=O)C[C@]12C
			226023	CC(=O)[C@H]1CC[C@H]2[C@@H]3C[C@@H](O)[C@@H]4C[C@@H](O)CC[C@]4(C)[C@H]3CC[C@]12C
			228491	CC(=O)[C@H]1CC[C@H]2[C@@H]3CC[C@@H]4C[C@@H](O)CC[C@]4(C)[C@H]3CC[C@]12C
			228492	C[C@]12CC[C@H]3[C@@H](CC[C@@H]4C[C@@H](O)CC[C@]34C)[C@@H]1CC[C@@H]2C(=O)CBr
			228495	CC(=O)[C@@]1(O)CC[C@H]2[C@@H]3CC[C@@H]4C[C@@H](O)CC[C@]4(C)[C@H]3CC[C@]12C
			228498	CC(=O)OCC(=O)[C@@]1(O)CC[C@H]2[C@@H]3CC[C@@H]4C[C@@H](O)CC[C@]4(C)[C@H]3CC[C@]12C
			228501	COC1(CC[C@@]2(C)[C@H](CC[C@H]3[C@@H]4CC[C@](O)(C(=O)COC(C)=O)[C@@]4(C)CC[C@H]23)C1)OC
			228502	CC(=O)OCC(=O)[C@@]1(O)CC[C@H]2[C@@H]3CC[C@@H]4[C@@H](Br)C(=O)CC[C@]4(C)[C@H]3CC[C@]12C
			228504	C[C@]12CC[C@H]3[C@@H](CC[C@@H]4CC(=O)CC[C@]34C)[C@@H]1CC[C@]2(O)C(=O)CBr
			228505	CC(=O)OCC(=O)[C@@]1(O)CC[C@H]2[C@@H]3CC[C@@H]4[C@@H](Cl)C(=O)CC[C@]4(C)[C@H]3CC[C@]12C
			229293	CC(=O)OCC(=O)[C@@]1(O)CC[C@H]2[C@@H]3CC[C@@H]4CC(=O)CC[C@]4(C)[C@H]3C(=O)C[C@]12C
			240766	C[C@]12CC(=O)[C@H]3[C@@H](CC[C@@H]4CC(CC[C@]34C)(SCC(O)=O)SCC(O)=O)[C@@H]1CC[C@]2(O)C(=O)CO
			241531	CC(=O)[C@H]1CC[C@H]2[C@@H]3CC[C@@H]4CC(=O)CC[C@]4(C)[C@H]3[C@](O)(CC=C)C[C@]12C
			243747	CC(=O)[C@@]1(O)CC[C@H]2[C@@H]3CC[C@@H]4C[C@H](O)CC[C@]4(C)[C@H]3[C@@H](O)C[C@]12C
			243986	C[C@]12CC[C@H]3[C@@H](CC[C@]4(Br)[C@@H](Br)C(=O)CC[C@]34C)[C@@H]1C[C@H](Br)[C@]2(O)C(=O)CO
			244125	CC(=O)[C@H]1CC[C@H]2[C@@H]3CC[C@@H]4C[C@@H](F)CC[C@]4(C)[C@H]3CC[C@]12C
			244807	CCOC(=O)O[C@@H]1CC[C@@]2(C)[C@H](CC[C@H]3[C@@H]4CC[C@H](C(C)=O)[C@@]4(C)[C@H](C[C@H]23)OS(=O)(=O)c2ccc(C)cc2)C1
			245259	C[C@]12CC(=O)[C@H]3[C@@H](CC[C@@H]4C[C@H](O)CC[C@]34C)[C@@H]1CC[C@]2(O)[C@H](O)CO
			246161	CC(=O)[C@H]1CC[C@H]2[C@@H]3CC[C@@H]4CC(=O)CC[C@]4(C)[C@H]3C[C@H](O)[C@]12C
			246164	C[C@]12C[C@H](O)[C@H]3[C@@H](CC[C@@H]4C[C@H](O)CC[C@]34C)[C@@H]1CC[C@]2(O)[C@H](O)CO
			246205	CC(=O)[C@H]1CC[C@H]2[C@@H]3CC[C@@H]4C[C@H](O)CC[C@]4(C)[C@H]3C[C@H](O)[C@]12C
			246873	C[C@]12C[C@H](O)[C@H]3[C@@H](CC[C@@H]4C[C@H](O)CC[C@]34C)[C@@H]1CC[C@]2(O)[C@@H](O)CO
			247730	CC(=O)[C@H]1CC[C@H]2[C@@H]3CC[C@@H]4CC(=O)CC[C@]4(C)[C@H]3[C@@H]3O[C@@H]3[C@]12C
			247734	CC(=O)OCC(=O)[C@H]1CC[C@H]2[C@@H]3CC[C@@H]4C[C@@H](CC[C@]4(C)[C@H]3[C@@H](O)C[C@]12C)OC(C)=O
			247928	CC(=O)O[C@@H]1C[C@@]2(C)[C@@H](CC[C@]2(O)C(C)=O)[C@@H]2CC[C@@H]3[C@@H](Cl)C(=O)CC[C@]3(C)[C@@H]12
			247940	CC(=O)[C@H]1CC[C@H]2[C@@H]3CC[C@@H]4C[C@@H](CC[C@]4(C)[C@H]3C(=O)C[C@]12C)OC(=O)CCC(O)=O
			254118	C[C@@H]1C[C@H]2[C@@H]3CC[C@@H]4CC(=O)CC[C@]4(C)[C@H]3CC[C@]2(C)[C@H]1C(C)=O
			254119	C[C@]12CC[C@H]3[C@@H](CC[C@@H]4CC(=O)CC[C@]34C)[C@@H]1CC[C@]2(O)C(=O)CO
			254631	C[C@H](O)[C@@]1(O)CC[C@H]2[C@@H]3CC[C@@H]4C[C@H](O)CC[C@]4(C)[C@H]3C(=O)C[C@]12C
			254632	C[C@]12CC(=O)[C@H]3[C@@H](CC[C@@H]4CC(=O)CC[C@]34C)[C@@H]1CC[C@@H]2C(=O)CO
			255565	CC(O)[C@@]1(O)CC[C@H]2[C@@H]3CC[C@@H]4C[C@H](O)CC[C@]4(C)[C@H]3[C@@H](O)C[C@]12C
			256281	CC(=O)[C@@]1(O)CC[C@H]2[C@@H]3CC[C@@H]4[C@@H](Cl)C(=O)CC[C@]4(C)[C@H]3C(=O)C[C@]12C
			256282	CC(=O)OCC(=O)[C@@]1(O)CC[C@H]2[C@@H]3CC[C@@H]4[C@@H](Br)C(=O)CC[C@]4(C)[C@H]3C(=O)C[C@]12C
			256285	C[C@]12C[C@@H](O)[C@H]3[C@@H](CC[C@@H]4C[C@H](O)CC[C@]34C)[C@@H]1CC[C@]2(O)C1(C)OCCO1
			257627	C[C@]12CC[C@H]3[C@@H](CC[C@@H]4C[C@H](O)CC[C@]34C)[C@@H]1CC[C@@H]2C1(C)OCCO1
			257629	C[C@@H]1C[C@H]2[C@@H]3CC[C@@H]4C[C@@H](O)CC[C@]4(C)[C@H]3CC[C@]2(C)[C@H]1C(C)=O
			257630	C[C@]12CC[C@H]3[C@@H](CC[C@@H]4CC(=O)CC[C@]34C)[C@@H]1CC[C@@H]2C(=O)CO
			259026	CC(=O)OCC(=O)[C@H]1CC[C@H]2[C@@H]3CC[C@@H]4CC(=O)CC[C@]4(C)[C@H]3[C@@H](O)C[C@]12C
			439338	C[C@]12CC[C@H]3[C@@H](CC[C@@H]4CCCC[C@]34C)[C@@H]1CC[C@@H]2CC=O
			439339	C[C@]12CC[C@H]3[C@@H](CC[C@@H]4CCCC[C@]34C)[C@@H]1CC[C@@H]2CCO
			439513	CC[C@H]1CC[C@H]2[C@@H]3CC[C@@H]4CCCC[C@]4(C)[C@H]3CC[C@]12C
			3032833	CC(O)[C@@]1(O)CC[C@H]2[C@@H]3CC[C@@H]4C[C@H](O)CC[C@]4(C)[C@H]3CC[C@]12C
			5484475	C[C@H](OC(C)=O)[C@H]1CC[C@H]2[C@@H]3CC[C@@H]4C[C@@H](CC[C@]4(C)[C@H]3CC[C@]12C)OC(C)=O
			6451994	CC(O)[C@H]1CC[C@H]2[C@@H]3C[C@H](O)[C@@H]4C[C@H](O)CC[C@]4(C)[C@H]3CC[C@]12C
			6453554	CC(=O)[C@H]1CC[C@H]2[C@@H]3C[C@@H](O)[C@@H]4CC(=O)CC[C@]4(C)[C@H]3CC[C@]12C
			9800153	CC(=O)[C@H]1CC[C@H]2[C@@H]3CC[C@@H]4C[C@](O)(CC[C@]4(C)[C@H]3CC[C@]12C)C#CC1CC1
			9802976	CC(=O)[C@H]1CC[C@H]2[C@@H]3CC[C@@H]4C[C@H](O)CC[C@]4(C)[C@H]3C(C[C@]12C)OC(=O)CCC(O)=O
			9822625	CC(=O)[C@H]1CC[C@H]2[C@@H]3CC[C@@H]4C[C@H](O)CC[C@]4(C)[C@H]3C(C[C@]12C)OC(=O)C(O)=O
			9828606	C[C@]12CC[C@H]3[C@@H](CC[C@@H]4C[C@@H](CC[C@]34C)OC(=O)OCn3cc(F)c(=O)[nH]c3=O)[C@@H]1CC[C@]2(O)C(=O)CO
			9853825	CC(C(=O)C(=O)O[C@@H]1CC[C@@]2(C)[C@H](CC[C@H]3[C@@H]4CC[C@](O)(C(=O)COC(=O)OCn5cc(F)c(=O)[nH]c5=O)[C@@]4(C)CC[C@H]23)C1)c1ccc(c(F)c1)-c1ccccc1
			9876304	C[C@]12CC[C@H]3[C@@H](CC[C@@H]4C[C@@H](CC[C@]34C)OC(=O)OCn3cc(F)c(=O)[nH]c3=O)[C@@H]1CC[C@]2(O)C(=O)COC(=O)OCCOCCOCCOCCOC(=O)OCn1cc(F)c(=O)[nH]c1=O
			9894764	CC(C(=O)OCC(=O)[C@@]1(O)CC[C@H]2[C@@H]3CC[C@@H]4CC(=O)CC[C@]4(C)[C@H]3[C@@H](O)C[C@]12C)c1ccc(c(F)c1)-c1ccccc1
			9897906	C[C@]12CC[C@H]3[C@@H](CC[C@@H]4C[C@@H](CC[C@]34C)OC(=O)OCCOCCOC(=O)OCn3cc(F)c(=O)[nH]c3=O)[C@@H]1CC[C@]2(O)C(=O)COC(=O)OCCOCCOC(=O)OCn1cc(F)c(=O)[nH]c1=O
			9906066	CC(=O)[C@H]1CC[C@H]2[C@@H]3CC[C@@H]4C[C@](O)(CC[C@]4(C)[C@H]3CC[C@]12C)C#C
			9911537	CC(=O)[C@H]1CC[C@H]2[C@@H]3CC[C@@H]4C[C@H](O)CC[C@]4(C)[C@H]3C(C[C@]12C)OC(=O)CCCC(O)=O
			9931848	CC(=O)[C@H]1CC[C@H]2[C@@H]3CC[C@@H]4C[C@@H](CC[C@]4(C)[C@H]3CC[C@]12C)OC(=O)CCC(O)=O
			9940412	CC(C(=O)OCC(=O)[C@@]1(O)CC[C@H]2[C@@H]3CC[C@@H]4C[C@@H](CC[C@]4(C)[C@H]3CC[C@]12C)OC(=O)OCn1cc(F)c(=O)[nH]c1=O)c1ccc(cc1)-c1ccccc1F
			9953509	CC(=O)[C@H]1CC[C@H]2[C@@H]3CC[C@]4(C)C[C@@H](CC[C@]4(C)[C@H]3CC[C@]12C)OS(O)(=O)=O
			9954716	OC(=O)CCC(O)=O.CC(=O)[C@H]1CC[C@H]2[C@@H]3CC[C@@H]4C[C@H](O)CC[C@]4(C)[C@H]3CC[C@]12C
			9961901	C[C@]12CC[C@H]3[C@@H](CC[C@@H]4C[C@@H](CC[C@]34C)OC(=O)OCn3cc(F)c(=O)[nH]c3=O)[C@@H]1CC[C@]2(O)C(=O)COC(=O)OCn1cc(F)c(=O)[nH]c1=O
			9961992	CC(C(=O)OCC(=O)[C@@]1(O)CC[C@H]2[C@@H]3CC[C@@H]4C[C@@H](CC[C@]4(C)[C@H]3CC[C@]12C)OC(=O)n1cc(F)c(=O)[nH]c1=O)c1ccc(cc1)-c1ccccc1F
			9974162	C[C@]12CC[C@H]3[C@@H](CC[C@@H]4C[C@H](O)CC[C@]34C)[C@@H]1CC[C@@H]2C(=O)CO
			9981662	C[13C@@H](OS(O)(=O)=O)[C@@]1(O)CC[C@H]2[C@@H]3CC[C@@H]4C[C@@H](CC[C@]4(C)[C@H]3CC[C@]12C)OC(C)=O
			9983848	CC(=O)OCC(=O)[C@H]1CC[C@H]2[C@@H]3CC[C@@H]4C[C@@H](CC[C@]4(C)[C@H]3C(=O)[C@H](Br)[C@]12C)OC(C)=O
			9984375	CC(=O)OCC(=O)[C@H]1CC[C@H]2[C@@H]3CC[C@]4(O)C[C@@H](CC[C@]4(C)[C@H]3C(=O)[C@H](Br)[C@]12C)OC(C)=O
			10001984	C[C@H](OS(O)(=O)=O)[C@@]1(O)CC[C@H]2[C@@H]3CC[C@@H]4C[C@H](O)CC[C@]4(C)[C@H]3CC[C@]12C
			10065371	CC(=O)[C@H]1CC[C@H]2[C@@H]3CC[C@]4(O)CC(=O)CC[C@]4(C)[C@H]3CC[C@]12C
			10068869	CC(=O)O[C@H]1CC[C@]2(C)[C@H]3CC[C@@]4(C)[C@@H](CC[C@@H]4C(C)=O)[C@@H]3C[C@@]3(C)O[C@@]23C1
			10074331	C[C@H](OS(=O)(=O)c1ccc(C)cc1)[C@@]1(O)CC[C@H]2[C@@H]3CC[C@@H]4C[C@H](O)CC[C@]4(C)[C@H]3CC[C@]12C
			10095744	C[13C@H](OS(O)(=O)=O)[C@@]1(O)CC[C@H]2[C@@H]3CC[C@@H]4C[C@@H](CC[C@]4(C)[C@H]3CC[C@]12C)OC(C)=O
			10115049	C[C@]12CC[C@H]3[C@@H](CC[C@@H]4C[C@](O)(CC[C@]34C)C(F)(F)F)[C@@H]1CC[C@@H]2C(=O)Cn1ccnn1
			10138929	C[C@]12CC[C@H]3[C@@H](CC[C@@H]4C[C@](O)(CC[C@]34C)C(F)(F)F)[C@@H]1CC[C@@H]2C(=O)Cn1ccnc1
			10140100	CCOC(=O)c1c(C)ncn1CC(=O)[C@H]1CC[C@H]2[C@@H]3CC[C@@H]4C[C@H](O)CC[C@]4(C)[C@H]3CC[C@]12C
			10158388	C[C@]12CC[C@H]3[C@@H](CC[C@@H]4C[C@](O)(CC[C@]34C)C#C)[C@@H]1CC[C@@H]2C(=O)Cn1ccnc1
			10178239	C[C@]12CC[C@H]3[C@@H](CC[C@@H]4C[C@H](O)CC[C@]34C)[C@@H]1CC[C@@H]2C(=O)Cn1cnnn1
			10182541	C[C@]12CC[C@H]3[C@@H](CC[C@@H]4C[C@](O)(CC[C@]34C)C(F)(F)F)[C@@H]1CC[C@@H]2C(=O)Cn1cccn1
			10200120	C[C@]12CC[C@H]3[C@@H](CC[C@@H]4C[C@H](O)CC[C@]34C)[C@@H]1CC[C@@H]2C(=O)Cn1cncn1
			10201770	Cc1cc(C)n(CC(=O)[C@H]2CC[C@H]3[C@@H]4CC[C@@H]5C[C@H](O)CC[C@]5(C)[C@H]4CC[C@]23C)n1
			10204407	C[C@]12CC[C@H]3[C@@H](CC[C@@H]4C[C@](O)(CC[C@]34C)C#CCCO)[C@@H]1CC[C@@H]2C(=O)Cn1ccnc1
			10221658	C[C@]12CC[C@H]3[C@@H](CC[C@@H]4C[C@H](O)CC[C@]34C)[C@@H]1CC[C@@H]2C(=O)Cn1cccn1
			10223423	C[C@]12CC[C@H]3[C@@H](CC[C@@H]4C[C@H](O)CC[C@]34C)[C@@H]1CC[C@@H]2C(=O)Cn1ccnc1C=O
			10226068	C[C@]12CC[C@H]3[C@@H](CC[C@@H]4C[C@](O)(CC[C@]34C)C#CCCO)[C@@H]1CC[C@@H]2C(=O)Cn1cncn1
			10226069	C[C@]12CC[C@H]3[C@@H](CC[C@@H]4C[C@](O)(CC[C@]34C)C#CCCO)[C@@H]1CC[C@@H]2C(=O)Cn1ccnn1
			10253644	C[C@H](OS(O)(=O)=O)[C@@]1(O)CC[C@H]2[C@@H]3CC[C@@H]4C[C@@H](CC[C@]4(C)[C@H]3CC[C@]12C)OC(C)=O
			10271437	C[C@]12CC[C@H]3[C@@H](CC[C@@H]4C[C@H](O)CC[C@]34C)[C@@H]1CC[C@@H]2C(=O)Cn1nccn1
			10271503	C[C@]12CC[C@H]3[C@@H](CC[C@@H]4C[C@H](O)CC[C@]34C)[C@@H]1CC[C@@H]2C(=O)Cn1ncnn1
			10272223	Cc1nccn1CC(=O)[C@H]1CC[C@H]2[C@@H]3CC[C@@H]4C[C@H](O)CC[C@]4(C)[C@H]3CC[C@]12C
			10294973	C[C@]12CC[C@H]3[C@@H](CC[C@@H]4C[C@](O)(CC[C@]34C)C#C)[C@@H]1CC[C@@H]2C(=O)Cn1cncn1
			10297904	C[C@]12CC[C@H]3[C@@H](CC[C@@H]4C[C@](O)(CC[C@]34C)C#CCCO)[C@@H]1CC[C@@H]2C(=O)Cn1cnnn1
			10314733	CC(=O)[C@H]1CC[C@@]2(O)[C@@H]3CC[C@@H]4CC(=O)CC[C@]4(C)[C@H]3CC[C@]12C
			10320744	C[C@]12CC[C@H]3[C@@H](CC[C@@H]4C[C@H](CC[C@]34C)OC3CCCCO3)[C@@H]1[C@H](O)C[C@@H]2C(=O)CO
			10339580	CC(=O)O[C@@H]1CC[C@@]2(C)[C@H](CC[C@H]3[C@@H]4CC[C@](O)([13C](C)=O)[C@@]4(C)CC[C@H]23)C1
			10362070	CC(=O)O[C@H]1CC[C@]2(C)[C@H]3CC[C@@]4(C)[C@@H](CC[C@@H]4C(C)=O)[C@@H]3C[C@H]3O[C@@]23C1
			10364676	C[13C@@H](OS(O)(=O)=O)[C@@]1(O)CC[C@H]2[C@@H]3CC[C@@H]4C[C@H](O)CC[C@]4(C)[C@H]3CC[C@]12C
			10427029	CC(=O)[C@H]1CC[C@@]2(O)[C@@H]3CC[C@@H]4C[C@@H](O)CC[C@]4(C)[C@H]3CC[C@]12C
			10450547	CC(=O)[C@H]1CC[C@@]2(O)[C@@H]3CC[C@@H]4C[C@@H](O)CC[C@]4(C)[C@@]3(O)CC[C@]12C
			10472087	CC(=O)[C@H]1CC[C@H]2[C@@H]3CC[C@@H]4C[C@@H](O)CC[C@]4(C)[C@@]3(O)CC[C@]12C
			10474868	C[13C@H](O)[C@@]1(O)CC[C@H]2[C@@H]3CC[C@@H]4C[C@@H](CC[C@]4(C)[C@H]3CC[C@]12C)OC(C)=O
			10474869	C[13C@@H](O)[C@@]1(O)CC[C@H]2[C@@H]3CC[C@@H]4C[C@@H](CC[C@]4(C)[C@H]3CC[C@]12C)OC(C)=O
			10503657	COc1ccc(cc1)C#C[C@@]1(O)CC[C@@]2(C)[C@H](CC[C@H]3[C@@H]4CC[C@H](C(C)=O)[C@@]4(C)CC[C@H]23)C1
			10520595	CC(=O)[C@H]1CC[C@H]2[C@@H]3CC[C@]4(C)C[C@H](O)CC[C@]4(C)[C@H]3CC[C@]12C
			10524697	CC(=O)[C@H]1CC[C@H]2[C@@H]3CC[C@@H]4C[C@@](O)(CC[C@]4(C)[C@H]3CC[C@]12C)c1ccccc1
			10528664	CC1(OCCO1)[C@H]1CC[C@H]2[C@@H]3CC[C@@H]4C[C@](O)(CC[C@]4(C)[C@H]3CC[C@]12C)C#Cc1ccc(O)cc1
			10529618	CC1(OCCO1)[C@H]1CC[C@H]2[C@@H]3CC[C@@H]4C[C@](O)(CC[C@]4(C)[C@H]3CC[C@]12C)C#Cc1ccc(cc1)[N+]([O-])=O
			10546624	COC[C@@]1(O)CC[C@@]2(C)[C@H](CC[C@H]3[C@@H]4CC[C@H](C(C)=O)[C@@]4(C)CC[C@H]23)C1
			10548228	CC1(OCCO1)[C@H]1CC[C@H]2[C@@H]3CC[C@@H]4C[C@](O)(CC[C@]4(C)[C@H]3CC[C@]12C)C#C
			10549012	CC1(OCCO1)[C@H]1CC[C@H]2[C@@H]3CC[C@@H]4C[C@@](O)(CC#C)CC[C@]4(C)[C@H]3CC[C@]12C
			10549446	CC(=O)[C@H]1CC[C@H]2[C@@H]3CC[C@@H]4C[C@](O)(Cc5ccccc5)CC[C@]4(C)[C@H]3CC[C@]12C
			10551982	CN(C)c1ccc(cc1)C#C[C@@]1(O)CC[C@@]2(C)[C@H](CC[C@H]3[C@@H]4CC[C@H](C(C)=O)[C@@]4(C)CC[C@H]23)C1
			10552065	CC(=O)[C@H]1CC[C@H]2[C@@H]3CC[C@@H]4C[C@](O)(CC[C@]4(C)[C@H]3CC[C@]12C)C#Cc1ccc(cc1)[N+]([O-])=O
			10568453	CC(=O)[C@H]1CC[C@H]2[C@@H]3CC[C@]4(C)CC(=O)CC[C@]4(C)[C@H]3CC[C@]12C
			10568595	C[C@H](O)[C@H]1CC[C@H]2[C@@H]3CC[C@]4(C)CC(=O)CC[C@]4(C)[C@H]3CC[C@]12C
			10572727	CC(=O)[C@H]1CC[C@H]2[C@@H]3CC[C@@H]4C[C@](O)(CC[C@]4(C)[C@H]3CC[C@]12C)c1ccccc1
			10577102	COc1ccc(cc1)C#C[C@@]1(O)CC[C@@]2(C)[C@H](CC[C@H]3[C@@H]4CC[C@H](C5(C)OCCO5)[C@@]4(C)CC[C@H]23)C1
			10577103	COc1ccccc1C#C[C@@]1(O)CC[C@@]2(C)[C@H](CC[C@H]3[C@@H]4CC[C@H](C5(C)OCCO5)[C@@]4(C)CC[C@H]23)C1
			10596451	CC1(OCCO1)[C@H]1CC[C@H]2[C@@H]3CC[C@@H]4C[C@@](O)(CC[C@]4(C)[C@H]3CC[C@]12C)C=C
			10597607	CC(=O)[C@H]1CC[C@H]2[C@@H]3CC[C@@H]4C[C@@](O)(Cc5ccccc5)CC[C@]4(C)[C@H]3CC[C@]12C
			10600684	CC1(OCCO1)[C@H]1CC[C@H]2[C@@H]3CC[C@@H]4C[C@](O)(CC[C@]4(C)[C@H]3CC[C@]12C)C#CCc1ccccc1
			10600729	COc1ccc(cc1OC)C#C[C@@]1(O)CC[C@@]2(C)[C@H](CC[C@H]3[C@@H]4CC[C@H](C(C)=O)[C@@]4(C)CC[C@H]23)C1
			10602109	COc1ccc(cc1OC)C#C[C@@]1(O)CC[C@@]2(C)[C@H](CC[C@H]3[C@@H]4CC[C@H](C5(C)OCCO5)[C@@]4(C)CC[C@H]23)C1
			10623852	CC(=O)[C@H]1CC[C@H]2[C@@H]3CC[C@@H]4C[C@](O)(CC[C@]4(C)[C@H]3CC[C@]12C)C#Cc1cccc(c1)C(C)=O
			10640358	C[C@@H](O)[C@H]1CC[C@H]2[C@@H]3CC[C@]4(C)CC(=O)CC[C@]4(C)[C@H]3CC[C@]12C
			10646400	CC(=O)[C@H]1CC[C@H]2[C@@H]3CC[C@@H]4C[C@](O)(CC[C@]4(C)[C@H]3CC[C@]12C)C#CCc1ccccc1
			10646401	CC(=O)[C@H]1CC[C@H]2[C@@H]3CC[C@@H]4C[C@](O)(CC[C@]4(C)[C@H]3CC[C@]12C)C#Cc1ccc(C)cc1
			10646505	CC(=O)[C@H]1CC[C@H]2[C@@H]3CC[C@@H]4C[C@](O)(CC[C@]4(C)[C@H]3CC[C@]12C)C#Cc1ccccc1O
			10647755	CC(=O)[C@H]1CC[C@H]2[C@@H]3CC[C@@H]4C[C@](O)(CC[C@]4(C)[C@H]3CC[C@]12C)C#Cc1ccc2OCOc2c1
			10665164	CC(=O)[C@H]1CC[C@H]2[C@@H]3CC[C@@H]4C[C@](O)(CC[C@]4(C)[C@H]3CC[C@]12C)C=C
			10670494	CC(=O)[C@H]1CC[C@H]2[C@@H]3CC[C@@H]4C[C@](O)(CC[C@]4(C)[C@H]3CC[C@]12C)C#Cc1ccc(O)cc1
			10671174	COc1ccccc1C#C[C@@]1(O)CC[C@@]2(C)[C@H](CC[C@H]3[C@@H]4CC[C@H](C(C)=O)[C@@]4(C)CC[C@H]23)C1
			10673597	CC(=O)[C@H]1CC[C@H]2[C@@H]3CC[C@@H]4C[C@](O)(CC[C@]4(C)[C@H]3CC[C@]12C)C#Cc1ccc(cc1)C(=O)c1ccccc1
			10696937	CC1(OCCO1)[C@H]1CC[C@H]2[C@@H]3CC[C@@H]4C[C@](O)(CC[C@]4(C)[C@H]3CC[C@]12C)C#Cc1ccc2OCOc2c1
			10699522	CC(=O)[C@H]1CC[C@H]2[C@@H]3CC[C@@H]4C[C@](O)(CC[C@]4(C)[C@H]3CC[C@]12C)C#C[C@@]1(O)CC[C@@]2(C)[C@H](CC[C@H]3[C@@H]4CC[C@H](C(C)=O)[C@@]4(C)CC[C@H]23)C1
			10713975	CC(=O)[C@H]1CC[C@H]2[C@@H]3CC[C@@H]4C[C@@](O)(CCl)CC[C@]4(C)[C@H]3CC[C@]12C
			10718122	CC(=O)[C@H]1CC[C@H]2[C@@H]3CC[C@@H]4C[C@](O)(CC[C@]4(C)[C@H]3CC[C@]12C)C#Cc1ccc(cc1)C#N
			10718903	CC1(OCCO1)[C@H]1CC[C@H]2[C@@H]3CC[C@@H]4C[C@](O)(CC[C@]4(C)[C@H]3CC[C@]12C)C#Cc1ccccc1
			10719875	CCOC(=O)c1ccc(cc1)C#C[C@@]1(O)CC[C@@]2(C)[C@H](CC[C@H]3[C@@H]4CC[C@H](C(C)=O)[C@@]4(C)CC[C@H]23)C1
			10721157	CC1(OCCO1)[C@H]1CC[C@H]2[C@@H]3CC[C@@H]4C[C@](O)(CC[C@]4(C)[C@H]3CC[C@]12C)C#Cc1ccc(cc1)-c1ccccc1
			10737005	CC(=O)[C@H]1CC[C@H]2[C@@H]3CC[C@@H]4C[C@@](O)(CC#C)CC[C@]4(C)[C@H]3CC[C@]12C
			10740933	CC(=O)[C@H]1CC[C@H]2[C@@H]3CC[C@@H]4C[C@@](O)(CCc5ccccc5)CC[C@]4(C)[C@H]3CC[C@]12C
			10741513	CC(=O)[C@H]1CC[C@H]2[C@@H]3CC[C@@H]4C[C@](O)(CC[C@]4(C)[C@H]3CC[C@]12C)C#Cc1cccc(O)c1
			10741604	CC(=O)[C@H]1CC[C@H]2[C@@H]3CC[C@@H]4C[C@@](O)(CCCc5ccccc5)CC[C@]4(C)[C@H]3CC[C@]12C
			10765807	CC(=O)[C@H]1CC[C@H]2[C@@H]3CC[C@@H]4C[C@](O)(CC[C@]4(C)[C@H]3CC[C@]12C)C#Cc1ccc(C=O)cc1
			10782832	CC(=O)[C@H]1CC[C@H]2[C@@H]3CC[C@]4(C)C[C@@H](O)CC[C@]4(C)[C@H]3CC[C@]12C
			10786532	CC1(OCCO1)[C@H]1CC[C@H]2[C@@H]3CC[C@@H]4C[C@](O)(CC[C@]4(C)[C@H]3CC[C@]12C)C=C
			10788186	CC(=O)[C@H]1CC[C@H]2[C@@H]3CC[C@@H]4C[C@](O)(CC[C@]4(C)[C@H]3CC[C@]12C)C#Cc1ccccc1
			10791363	CC(=O)[C@H]1CC[C@H]2[C@@H]3CC[C@@H]4C[C@](O)(CC[C@]4(C)[C@H]3CC[C@]12C)C#Cc1ccc(cc1)-c1ccccc1
			10810209	CC1(OCCO1)[C@H]1CC[C@H]2[C@@H]3CC[C@@H]4C[C@@](O)(CC[C@]4(C)[C@H]3CC[C@]12C)C#C
			10811015	CC1(OCCO1)[C@H]1CC[C@H]2[C@@H]3CC[C@@H]4C[C@](O)(CC#C)CC[C@]4(C)[C@H]3CC[C@]12C
			10813544	CC(=O)[C@H]1CC[C@H]2[C@@H]3CC[C@@H]4C[C@](O)(CC[C@]4(C)[C@H]3CC[C@]12C)C#Cc1ccc(Cl)cc1
			10815135	CC1(OCCO1)[C@H]1CC[C@H]2[C@@H]3CC[C@@H]4C[C@](O)(CC[C@]4(C)[C@H]3CC[C@]12C)C#Cc1ccc(Cl)cc1
			10836554	CC(=O)[C@H]1CC[C@H]2[C@@H]3CC[C@@H]4C[C@](O)(CC[C@]4(C)[C@H]3CC[C@]12C)C#Cc1ccc(N)cc1
			10837359	CC1(OCCO1)[C@H]1CC[C@H]2[C@@H]3CC[C@@H]4C[C@@](O)(Cc5ccccc5)CC[C@]4(C)[C@H]3CC[C@]12C
			10837682	CC(=O)[C@H]1CC[C@H]2[C@@H]3CC[C@@H]4C[C@](O)(CC[C@]4(C)[C@H]3CC[C@]12C)C#Cc1ccc(cc1)C(C)=O
			10838643	CC(=O)[C@H]1CC[C@H]2[C@@H]3CC[C@@H]4C[C@](O)(CC[C@]4(C)[C@H]3CC[C@]12C)C#Cc1ccc(cc1)C(F)(F)F
			10839284	CN(C)c1ccc(cc1)C#C[C@@]1(O)CC[C@@]2(C)[C@H](CC[C@H]3[C@@H]4CC[C@H](C5(C)OCCO5)[C@@]4(C)CC[C@H]23)C1
			10884580	COCO[C@@H]1CC[C@@]2(C)[C@@H](C1)CC(=O)[C@H]1[C@@H]3CC[C@H](C4(C)OCCO4)[C@@]3(C)C(=O)C[C@H]21
			10896164	COCO[C@@H]1CC[C@@]2(C)[C@@H](C1)C[C@@H](OCOC)[C@H]1[C@@H]3CC[C@H](C(C)=O)[C@@]3(C)[C@@H](C[C@H]21)OCOC
			10903378	C[C@H](O)[C@H]1CC[C@H]2[C@@H]3CC[C@@H]4C[C@H](F)CC[C@]4(C)[C@H]3CC[C@]12C
			11070199	COCO[C@@H]1CC[C@@]2(C)[C@@H](C1)C[C@@H](O)[C@H]1[C@@H]3CC[C@H](C4(C)OCCO4)[C@@]3(C)[C@@H](O)C[C@H]21
			11100495	C[C@]12CC[C@H]3[C@@H](CC[C@@H]4CC(=O)CC[C@]34C)[C@@H]1CC[C@@H]2C1(C)OCCO1
			11112963	COCO[C@@H]1CC[C@@]2(C)[C@@H](C1)C[C@@H](O)[C@H]1[C@@H]3CC[C@H](C4(C)OCCO4)[C@@]3(C)[C@H](O)C[C@H]21
			11123644	CC(=O)O[C@@H]1C[C@@H]2C[C@H](O)CC[C@]2(C)[C@H]2C[C@H](OC(C)=O)[C@@]3(C)[C@@H](CC[C@@H]3C3(C)OCCO3)[C@H]12
			11176287	C[C@@H]1C[C@@H]2CC(=O)CC[C@]2(C)[C@H]2CC[C@@]3(C)[C@@H](CC[C@@H]3C3(C)OCCO3)[C@H]12
			11202722	CC(=O)[C@H]1CC[C@H]2[C@@H]3CC[C@@H]4CC(=O)CC[C@]4(C)[C@H]3[C@H]3[C@H](N3S(=O)(=O)CC[Si](C)(C)C)[C@]12C
			11227021	CC(OC(C)=O)[C@H]1CC[C@H]2[C@@H]3CC[C@@H]4C[C@@H](CC[C@]4(C)[C@H]3[C@H]3[C@H](N3S(=O)(=O)CC[Si](C)(C)C)[C@]12C)OC(C)=O
			11256047	C[C@@H]1C[C@@H]2C[C@H](O)CC[C@]2(C)[C@H]2CC[C@@]3(C)[C@@H](CC[C@@H]3C(C)=O)[C@H]12
			11267581	C[C@@H]1C[C@H]2[C@@H]3CC[C@H](C(C)=O)[C@@]3(C)CC[C@@H]2[C@@]2(C)CC[C@@H](O)C[C@@H]12
			11302028	C[C@H]1C[C@H]2[C@@H]3CC[C@H](C(C)=O)[C@@]3(C)CC[C@@H]2[C@@]2(C)CC[C@@H](O)C[C@@H]12
			11348150	C[C@@H]1C[C@@H]2C[C@@H](O)CC[C@]2(C)[C@H]2CC[C@@]3(C)[C@@H](CC[C@@H]3C(C)=O)[C@H]12
			11393427	C[C@H]1C[C@@H]2C[C@H](O)CC[C@]2(C)[C@H]2CC[C@@]3(C)[C@@H](CC[C@@H]3C(C)=O)[C@H]12
			11480078	CC[C@H]1[C@H](C[C@H]2[C@@H]3C[C@H](O)[C@]4(O)C[C@H](CC[C@]4(C)[C@H]3CC[C@]12C)O[C@@H]1O[C@H](CO)[C@@H](O[C@H]2O[C@@H](C)[C@H](O)[C@@H](O)[C@H]2O)[C@H](O)[C@H]1O)OC(=O)CC[C@H](C)CO[C@@H]1O[C@H](CO)[C@@H](O)[C@H](O)[C@H]1O
			11495831	CC(=O)[C@H]1CC[C@H]2[C@@H]3C[C@H]4N5[C@]44C[C@@H](CC[C@]4(COS5(=O)=O)[C@H]3CC[C@]12C)OC=O
			11510317	CC(=O)OCC(=O)[C@@]1(O)CC[C@H]2[C@@H]3CC[C@@H]4C[C@@H](CC[C@]4(C)[C@H]3[C@@H](O)C[C@]12C)N=[N+]=[N-]
			11537287	CC(=O)[C@H]1CC[C@H]2[C@@H]3CC[C@@H]4C[C@](C)(O)CC[C@]4(C)[C@H]3CC[C@]12C
			11575102	CC(=O)[C@H]1CC[C@H]2[C@@H]3C[C@H]4N5[C@]44C[C@@H](O)CC[C@]4(COS5(=O)=O)[C@H]3CC[C@]12C
			11598712	CC(=O)O[C@H]1CC[C@@]23COS(=O)(=O)N[C@]2(C1)[C@H](C[C@H]1[C@@H]2CC[C@H](C(C)=O)[C@@]2(C)CC[C@H]31)OC(C)=O
			11619348	CC(=O)O[C@H]1CC[C@]23COS(=O)(=O)N4[C@H](C[C@H]5[C@@H]6CC[C@H](C(C)=O)[C@@]6(C)CC[C@H]25)[C@]34C1
			11668690	CC(=O)[C@H]1CC[C@H]2[C@@H]3C[C@H]4N5[C@]44C[C@H](O)CC[C@]4(COS5(=O)=O)[C@H]3CC[C@]12C
			11676754	CC(=O)N[C@@H]1CC[C@@]2(C)[C@H](CC[C@H]3[C@@H]4CC[C@](O)(C(=O)COC(C)=O)[C@@]4(C)C[C@H](O)[C@H]23)C1
			11685790	CC(=O)c1ccc(cc1)C#C[C@@]1(O)CC[C@@]2(C)[C@H](CC[C@H]3[C@@H]4CC[C@H](C(=O)COC(=O)CCC(O)=O)[C@@]4(C)CC[C@H]23)C1
			11710048	C[C@]12C[C@H](O)[C@H]3[C@@H](CC[C@@H]4CCCC[C@]34C)[C@@H]1CC[C@]2(O)C(=O)CO
			11739021	C[C@@H]1C[C@H]2[C@@H]3CC[C@H](C(C)=O)[C@@]3(C)CC[C@@H]2[C@@]2(C)CCC(=O)C[C@@H]12
			11742705	C[13C@H](OS(O)(=O)=O)[C@@]1(O)CC[C@H]2[C@@H]3CC[C@@H]4C[C@H](O)CC[C@]4(C)[C@H]3CC[C@]12C
			11792753	C[C@]12CC[C@H]3[C@@H](CC[C@@H]4CC(=C)CC[C@]34C)[C@@H]1CC[C@@H]2C1(C)OCCO1
			11798246	CC(=O)[C@H]1CC[C@H]2[C@@H]3CC[C@@H]4C[C@](O)(CC[C@]4(C)[C@H]3CC[C@]12C)C#Cc1ccc(cc1)C(N)=O
			11799187	CC1(OCCO1)[C@H]1CC[C@H]2[C@@H]3CC[C@@H]4C[C@](O)(CC[C@]4(C)[C@H]3CC[C@]12C)C#Cc1ccc(cc1)C#N
			11800071	CCN(CC)C(=O)c1ccc(cc1)C#C[C@@]1(O)CC[C@@]2(C)[C@H](CC[C@H]3[C@@H]4CC[C@H](C(C)=O)[C@@]4(C)CC[C@H]23)C1
			11827469	COCO[C@@H]1CC[C@@]2(C)[C@@H](C1)C[C@@H](OC(C)=O)[C@H]1[C@@H]3CC[C@H](C4(C)OCCO4)[C@@]3(C)[C@H](C[C@H]21)OC(C)=O
			11853747	C[C@]12CC[C@H]3[C@@H](CC[C@@H]4C[C@H](O)CC[C@]34C)[C@@H]1CC[C@@H]2C(=O)COC(=O)CCC(O)=O
			11876354	CC(=O)O[C@@H]1CC[C@@]2(C)[C@H](CC[C@H]3[C@@H]4C[C@H](O)[C@](O)(C(C)=O)[C@@]4(C)CC[C@H]23)C1
			11876490	C[C@H](OC(C)=O)[C@H]1CC[C@H]2[C@@H]3CC[C@@H]4C[C@@H](CC[C@]4(C)[C@H]3C(=O)C[C@]12C)OC(C)=O
			11954142	CC(=O)O[C@@H]1CC[C@@]2(C)[C@H](CC[C@H]3[C@@H]4CC[C@H](C(C)=O)[C@@]4(C)[C@H](C[C@H]23)OC(C)=O)C1
			12358741	C[C@@H](O)[C@H]1CC[C@H]2[C@@H]3CC[C@@H]4C[C@@H](O)CC[C@]4(C)[C@H]3CC[C@]12C
			12358742	CC(O)[C@H]1CC[C@H]2[C@@H]3CC[C@@H]4C[C@@H](O)CC[C@]4(C)[C@H]3CC[C@]12C
			13203652	CC(=O)O[C@@H]1CC[C@@]2(C)[C@H](CC[C@H]3[C@@H]4CC[C@H](C(C)=O)[C@@]4(C)CC[C@H]23)C1
			13313038	C[C@@H](O)[C@H]1CC[C@@]2(N)[C@@H]3CC[C@@H]4C[C@@H](O)CC[C@]4(C)[C@H]3CC[C@]12C
			13870383	CC(=O)[C@@]1(O)CC[C@H]2[C@@H]3C[C@H](O)[C@@H]4C[C@H](O)CC[C@]4(C)[C@H]3CC[C@]12C
			13870623	CC(=O)O[C@@H]1CC[C@@]2(C)[C@H](CC[C@H]3[C@@H]4CC[C@H](C(C)=O)[C@@]4(C)CC(=O)[C@H]23)C1
			14351378	CC(=O)[C@H]1CC[C@H]2[C@@H]3CC[C@@H]4C[C@H](CC[C@]4(C)[C@H]3C[C@H](O)[C@]12C)OC(=O)c1ccccc1
			14351380	CC(=O)[C@H]1CC[C@H]2[C@@H]3CC[C@@H]4C[C@H](CC[C@]4(C)[C@H]3CC(=O)[C@]12C)OC(=O)c1ccccc1
			14351382	CC(=O)[C@H]1CC[C@H]2[C@@H]3CC[C@@H]4C[C@H](CC[C@]4(C)[C@H]3CC3(OCCO3)[C@]12C)OC(=O)c1ccccc1
			14351396	C[C@@H](OC(C)=O)[C@H]1CC[C@@]2(N=[N+]=[N-])[C@@H]3CC[C@@H]4C[C@H](CC[C@]4(C)[C@H]3CC[C@]12C)OC(C)=O
			14351407	C[C@@H](OC(C)=O)[C@H]1CC[C@H]2[C@@H]3CC[C@@H]4C[C@H](CC[C@]4(C)[C@H]3CC[C@]12C)OC(C)=O
			16118258	C[C@]12C[C@H](O)[C@H]3[C@@H](CC[C@]4(O)C[C@H](O)CC[C@]34C)[C@@H]1CC[C@]2(O)C(=O)CO
			16118259	CC(=O)[C@H]1CC[C@H]2[C@@H]3CC[C@@H]4C[C@](C)(O)CC[C@]4(C)[C@H]3[C@@H](O)C[C@]12C
			16118260	CC(=O)[C@H]1CC[C@H]2[C@@H]3CC[C@@H]4C[C@](C)(O)CC[C@]4(C)[C@H]3C(=O)C[C@]12C
			16118705	CC(=O)[C@H]1CC[C@H]2[C@@H]3CC[C@@H]4C[C@H](O)CC[C@]4(C)[C@H]3[C@@H](O)C[C@]12C
			16678533	CC(O)[C@H]1CC[C@H]2[C@@H]3[C@@H](C[C@@H]4C[C@@H](CC[C@]4(C)[C@H]3C[C@H](OCCCN)[C@]12C)OCCCN)OCCCN
			18391395	CC(=O)[C@H]1CC[C@H]2[C@@H]3CC[C@@H]4C[C@](O)(CC[C@]4(C)[C@H]3CC[C@]12C)C#Cc1cccs1
			18391396	C[C@]12CC[C@H]3[C@@H](CC[C@@H]4C[C@](O)(CC[C@]34C)C#CCO)[C@@H]1CC[C@@H]2C(=O)Cn1nccn1
			18391403	CC(=O)[C@H]1CC[C@H]2[C@@H]3CC[C@@H]4C[C@](O)(CC[C@]4(C)[C@H]3CC[C@]12C)C#Cc1ccc(s1)C(C)=O
			18391405	CC(=O)CCCC#C[C@@]1(O)CC[C@@]2(C)[C@H](CC[C@H]3[C@@H]4CC[C@H](C(C)=O)[C@@]4(C)CC[C@H]23)C1
			18391412	CC(=O)[C@H]1CC[C@H]2[C@@H]3CC[C@@H]4C[C@](O)(CC[C@]4(C)[C@H]3CC[C@]12C)C#CCO
			18391415	CC(=O)OCCC#C[C@@]1(O)CC[C@@]2(C)[C@H](CC[C@H]3[C@@H]4CC[C@H](C(C)=O)[C@@]4(C)CC[C@H]23)C1
			18391421	CC(=O)[C@H]1CC[C@H]2[C@@H]3CC[C@@H]4C[C@](O)(CC[C@]4(C)[C@H]3CC[C@]12C)C#CCCC#N
			18391426	CC(=O)[C@H]1CC[C@H]2[C@@H]3CC[C@@H]4C[C@](O)(CC[C@]4(C)[C@H]3CC[C@]12C)C#CCCO
			18391430	CC(=O)[C@H]1CC[C@H]2[C@@H]3CC[C@@H]4C[C@](O)(CC[C@]4(C)[C@H]3CC[C@]12C)C#CCCCC#N
			18391434	CC(=O)[C@H]1CC[C@H]2[C@@H]3CC[C@@H]4C[C@](O)(CC[C@]4(C)[C@H]3CC[C@]12C)C#CCCCCO
			20637851	CC(=O)CCC#C[C@@]1(O)CC[C@@]2(C)[C@H](CC[C@H]3[C@@H]4CC[C@H](C(C)=O)[C@@]4(C)CC[C@H]23)C1
			20637860	CC(=O)[C@H]1CC[C@H]2[C@@H]3CC[C@@H]4C[C@](O)(CC[C@]4(C)[C@H]3CC[C@]12C)C#Cc1ccccn1
			20637861	C[C@]12CC[C@H]3[C@@H](CC[C@@H]4C[C@](O)(CC[C@]34C)C#CCO)[C@@H]1CC[C@@H]2C(=O)Cn1ccnn1
			20637870	COCC#C[C@@]1(O)CC[C@@]2(C)[C@H](CC[C@H]3[C@@H]4CC[C@H](C(C)=O)[C@@]4(C)CC[C@H]23)C1
			20678481	C[C@]12CC[C@H]3[C@@H](CC[C@@H]4C[C@](O)(CC[C@]34C)C#C)[C@@H]1CC[C@@H]2C(=O)CO
			20837812	CC[C@H]1CC[C@H]2[C@@H]3CC[C@@H]4CCCC[C@]4(C)[C@H]3CC[C@]12C.C[C@]12C[C@H](O)[C@H]3[C@@H](CC[C@@H]4C[C@H](O)CC[C@]34C)[C@@H]1CC[C@]2(O)C(O)CO
			20837813	C[C@]12C[C@H](O)[C@H]3[C@@H](CC[C@@H]4C[C@H](O)CC[C@]34C)[C@@H]1CC[C@]2(O)C(O)CO
			20841649	C[C@H](O)[C@H]1CC[C@H]2[C@@H]3C[C@H](O)[C@@H]4C[C@H](O)CC[C@]4(C)[C@H]3CC[C@]12C
			21119912	CC(=O)OCC(=O)[C@@]1(O)CC[C@H]2[C@@H]3CC[C@@H]4C[C@@H](CC[C@]4(C)[C@H]3C(=O)C[C@]12C)OC(C)=O
			21120268	CC(O)[C@H]1CC[C@H]2[C@@H]3CC[C@@H]4C[C@@H](CC[C@]4(C)[C@H]3CC[C@]12C)O[C@H]1[C@H]([O-])O[C@@H]([C@@H](O)[C@@H]1O)C(O)=O
			21120269	CC(O)[C@H]1CC[C@H]2[C@@H]3CC[C@@H]4C[C@@H](CC[C@]4(C)[C@H]3CC[C@]12C)O[C@H]1[C@H](O)O[C@@H]([C@@H](O)[C@@H]1O)C(O)=O
			21122952	CC(O)[C@@]1(O)CC[C@H]2[C@@H]3CC[C@@H]4C[C@H](O)CC[C@]4(C)[C@H]3C(=O)C[C@]12C
			21123002	C[C@]12CC[C@H]3[C@@H](CC[C@@H]4C[C@H](O)CC[C@]34C)[C@@H]1CC[C@]2(O)C(O)CO
			21123046	C[C@@H](O)[C@@]1(O)CC[C@H]2[C@@H]3C[C@H](O)[C@@H]4C[C@H](O)CC[C@]4(C)[C@H]3CC[C@]12C
			21123846	C[C@]12CC(=O)[C@H]3[C@@H](CC[C@@H]4C[C@H](O)CC[C@]34C)[C@@H]1CC[C@]2(O)C(O)CO
			21124374	[Na+].CC(=O)[C@H]1CC[C@H]2[C@@H]3CC[C@@H]4C[C@@H](CC[C@]4(C)[C@H]3CC[C@]12C)OC(=O)CCC(O)=O
			21124429	CC(=O)[C@H]1CC[C@H]2[C@@H]3CC[C@@H]4C[C@H](O)CC[C@]4(C)[C@H]3[C@@H]3C[C@]12C(O)O3
			21124662	C[C@]12CC[C@H](C[C@H]1CC[C@H]1[C@@H]3CC[C@H](C(=O)CO)[C@@]33C[C@H](OC3O)[C@H]21)O[C@@H]1O[C@@H]([C@@H](O)[C@H](O)[C@H]1O)C(O)=O
			21126087	CC(O)[C@H]1CC[C@H]2[C@@H]3CC[C@@H]4C[C@H](O)CC[C@]4(C)[C@H]3C(=O)C[C@]12C
			21126344	CC[C@]1(CC[C@H]2[C@@H]3C[C@H](OC(C)=O)[C@@H]4C[C@@H](CC[C@]4(C)[C@H]3CC[C@]12C)OC(C)=O)OC(C)=O
			21139576	CC(=O)OCC(=O)[C@@]1(O)CC[C@H]2[C@@H]3CC[C@@H]4CC(=O)CC[C@]4(C)[C@H]3CC[C@]12C
			21139875	CC(=O)[C@H]1CC[C@H]2[C@@H]3CC[C@@H]4C[C@@H](O)CC[C@]4(C)[C@H]3C(=O)C[C@]12C
			21140412	CC(=O)O[C@H]1CC[C@@]2(C)[C@H](CC[C@H]3[C@@H]4CC[C@H](C(C)=O)[C@@]4(C)CC[C@H]23)C1
			21145110	C[C@]12C[C@H](O)[C@H]3[C@@H](CC[C@@H]4CC(=O)CC[C@]34C)[C@@H]1CC[C@@H]2C(=O)CO
			21145111	C[C@]12CC(=O)[C@H]3[C@@H](CC[C@@H]4C[C@H](O)CC[C@]34C)[C@@H]1CC[C@@H]2C(O)CO
			21151228	C[C@]12CCC(=O)C[C@H]1CC[C@H]1[C@@H]3CC[C@H](C(=O)CO)[C@@]33C[C@H](OC3O)[C@H]21
			21310351	CC(=O)c1ccc(cc1)C#C[C@@]1(O)CC[C@@]2(C)[C@H](CC[C@H]3[C@@H]4CC[C@H](C(=O)CSc5ccncc5)[C@@]4(C)CC[C@H]23)C1
			21603082	CC(=O)O[C@@H]1CC[C@@]2(C)[C@@H](C1)C[C@@H](OC(C)=O)[C@H]1[C@@H]3CC[C@H](C(C)=O)[C@@]3(C)CC[C@H]21
			21603083	CC(=O)OCC(=O)[C@H]1CC[C@H]2[C@@H]3[C@@H](C[C@@H]4C[C@@H](CC[C@]4(C)[C@H]3CC[C@]12C)OC(C)=O)OC(C)=O
			21610133	COCC(=O)[C@H]1CC[C@H]2[C@@H]3CC[C@@H]4CC(=O)CC[C@]4(C)[C@H]3CC[C@]12C
			21610134	COCC(=O)[C@H]1CC[C@H]2[C@@H]3CC[C@@H]4C[C@@H](O)CC[C@]4(C)[C@H]3CC[C@]12C
			21610135	COCC(=O)[C@H]1CC[C@H]2[C@@H]3CC[C@@H]4C[C@@H](CC[C@]4(C)[C@H]3CC[C@]12C)OC(=O)c1ccccc1
			21610136	COCC(=O)[C@H]1CC[C@H]2[C@@H]3CC[C@@H]4C[C@H](CC[C@]4(C)[C@H]3CC[C@]12C)OC(=O)c1ccccc1
			21627852	CC[C@H]1CC[C@H]2[C@@H]3CC[C@]4(N)CCCC[C@]4(C)[C@H]3CC[C@]12C
			21627853	CC[C@H]1CC[C@H]2[C@@H]3CC[C@@]4(CCCC[C@]4(C)[C@H]3CC[C@]12C)N=[N+]=[N-]
			21627854	CC[C@H]1CC[C@H]2[C@@H]3CC[C@@H]4CCCC[C@]4(C)[C@H]3C(=O)C[C@]12C
			21627855	CC[C@H]1CC[C@H]2[C@@H]3CC[C@@H]4CCCC[C@]4(C)[C@H]3[C@H](O)C[C@]12C
			21627856	CC[C@H]1CC[C@H]2[C@@H]3CC[C@@H]4CCCC[C@]4(C)[C@H]3[C@@H](O)C[C@]12C
			21969163	C[C@]12C[C@H](O)[C@H]3[C@@H](CC[C@@H]4C[C@@H](O)CC[C@]34C)[C@@H]1CC[C@]2(O)C(=O)CO
			22211721	CC(=O)[C@H]1CC[C@H]2[C@@H]3CC[C@@H]4CC(=O)CC[C@]4(C)[C@H]3[C@@H](O)C[C@]12C
			22211861	C[C@@H](O[Si](C)(C)C(C)(C)C)[C@H]1CC[C@H]2[C@@H]3CC[C@@H]4C[C@@H](CC[C@]4(C)[C@H]3CC[C@]12C)O[Si](C)(C)C(C)(C)C
			22211864	C[C@H](O[Si](C)(C)C)[C@H]1CC[C@H]2[C@@H]3CC[C@@H]4C[C@@H](CC[C@]4(C)[C@H]3CC[C@]12C)O[Si](C)(C)C
			22211939	C[C@]12C[C@H](O[Si](C)(C)C)[C@H]3[C@@H](CC[C@@H]4C[C@@H](CC[C@]34C)O[Si](C)(C)C)[C@@H]1CC[C@@H]2C(=O)CO[Si](C)(C)C
			22212008	C[C@H](O[Si](C)(C)C)[C@]1(CC[C@H]2[C@@H]3CC[C@@H]4C[C@@H](CC[C@]4(C)[C@H]3C(=O)C[C@]12C)O[Si](C)(C)C)O[Si](C)(C)C
			22212012	CC(O[Si](C)(C)C)[C@H]1CC[C@H]2[C@@H]3CC[C@@H]4C[C@@H](CC[C@]4(C)[C@H]3[C@H](C[C@]12C)O[Si](C)(C)C)O[Si](C)(C)C
			22212129	CC(O[Si](C)(C)C)[C@@]1(O)CC[C@H]2[C@@H]3CC[C@@H]4C[C@@H](CC[C@]4(C)[C@H]3CC[C@]12C)O[Si](C)(C)C
			22212130	C[C@H](O[Si](C)(C)C)[C@@]1(O)CC[C@H]2[C@@H]3CC[C@@H]4C[C@@H](CC[C@]4(C)[C@H]3CC[C@]12C)O[Si](C)(C)C
			22212672	CC(=O)[C@H]1CC[C@H]2[C@@H]3CC[C@@H]4C[C@@H](O)CC[C@]4(C)[C@H]3[C@H](O)C[C@]12C
			22212673	CC(=O)[C@H]1CC[C@H]2[C@@H]3CC[C@@H]4C[C@@H](O)CC[C@]4(C)[C@H]3[C@@H](O)C[C@]12C
			22212686	CC(=O)[C@H]1CC[C@H]2[C@@H]3CC[C@@H]4CCCC[C@]4(C)[C@H]3CC[C@]12C
			22212821	CC(=O)[C@H]1CC[C@H]2[C@@H]3C[C@H](O[Si](C)(C)C)[C@@H]4C[C@@H](CC[C@]4(C)[C@H]3CC[C@]12C)O[Si](C)(C)C
			22212864	CC(OC(C)=O)[C@H]1CC[C@H]2[C@@H]3CC[C@@H]4C[C@@H](CC[C@]4(C)[C@H]3CC[C@]12C)OC(C)=O
			22212881	CC(=O)[C@H]1CC[C@H]2[C@@H]3CC(=O)[C@@H]4CC(=O)CC[C@]4(C)[C@H]3CC[C@]12C
			22213504	C[C@@H]1C[C@H]2[C@@H]3CC[C@@H]4C[C@@H](O)CC[C@]4(C)[C@H]3CC[C@]2(C)[C@@]1(O)C(C)=O
			22214165	C[C@]12CC[C@H]3[C@@H](CC[C@@H]4C[C@@H](CC[C@]34C)O[Si](C)(C)C)[C@@H]1CC[C@]2(O[Si](C)(C)C)C(=O)CO[Si](C)(C)C
			22214171	C[C@H](O[Si](C)(C)C)[C@@]1(O)CC[C@H]2[C@@H]3CC[C@@H]4C[C@@H](CC[C@]4(C)[C@H]3C(=O)C[C@]12C)O[Si](C)(C)C
			22214191	CC[C@H]1CC[C@H]2[C@@H]3C[C@H](O[Si](C)(C)C)[C@@H]4C[C@@H](CC[C@]4(C)[C@H]3CC[C@]12C)O[Si](C)(C)C
			22214321	C[C@]12C[C@H](O[Si](C)(C)C)[C@H]3[C@@H](CC[C@@H]4C[C@@H](CC[C@]34C)O[Si](C)(C)C)[C@@H]1CC[C@]2(O)C(=O)CO[Si](C)(C)C
			22214375	C[C@]12CC(=O)[C@H]3[C@@H](CC[C@@H]4C[C@@H](CC[C@]34C)O[Si](C)(C)C)[C@@H]1CC[C@@H]2[C@@H](CO[Si](C)(C)C)O[Si](C)(C)C
			22215525	C[C@@H](O[Si](C)(C)CC=C)[C@H]1CC[C@H]2[C@@H]3CC[C@@H]4C[C@@H](CC[C@]4(C)[C@H]3CC[C@]12C)O[Si](C)(C)CC=C
			22216534	CC[Si](CC)(CC)O[C@H](C)[C@H]1CC[C@H]2[C@@H]3CC[C@@H]4C[C@@H](CC[C@]4(C)[C@H]3CC[C@]12C)O[Si](CC)(CC)CC
			22295012	CC[C@H]1CC[C@H]2[C@@H]3CC[C@@H]4CCCC[C@]4(C)[C@H]3CC(=O)[C@]12C
			22295271	CC(=O)O[C@@H]1CC[C@@]2(C)[C@@H](C1)C[C@@H](OC(C)=O)[C@H]1[C@@H]3CC[C@H](C(C)=O)[C@@]3(C)[C@H](C[C@H]21)OC(C)=O
			22295352	C[C@]12CC[C@H]3[C@@H](CC[C@@H]4C[C@@H](CC[C@]34C)O[Si](C)(C)C)[C@@H]1CC[C@@H]2C(=O)CO[Si](C)(C)C
			22295786	C[C@H]1C[C@H]2[C@@H]3CC[C@](OC(C)=O)(C(C)=O)[C@@]3(C)CC[C@@H]2[C@@]2(C)CCC(=O)C[C@@H]12
			22296123	CC(=O)O[C@@H]1C[C@@H]2C[C@H](O)CC[C@]2(C)[C@H]2C[C@H](OC(C)=O)[C@@]3(C)[C@@H](CC[C@@H]3C(C)=O)[C@H]12
			22296153	CC[C@H]1CC[C@H]2[C@@H]3CC[C@@H]4CC(=O)CC[C@]4(C)[C@H]3CC(=O)[C@]12C
			22296276	CC(=O)[C@H]1CC(=O)[C@H]2[C@@H]3CC[C@@H]4CC(=O)CC[C@]4(C)[C@H]3CC[C@]12C
			22297119	CCC[Si](CCC)(CCC)O[C@H](C)[C@H]1CC[C@H]2[C@@H]3CC[C@@H]4C[C@@H](CC[C@]4(C)[C@H]3CC[C@]12C)O[Si](CCC)(CCC)CCC
			22297135	CC(OC(=O)C(F)(F)C(F)(F)C(F)(F)F)[C@H]1CC[C@H]2[C@@H]3CC[C@@H]4C[C@@H](CC[C@]4(C)[C@H]3CC[C@]12C)OC(=O)C(F)(F)C(F)(F)C(F)(F)F
			22790347	CC(=O)SCC(=O)[C@H]1CC[C@H]2[C@@H]3CC[C@@H]4C[C@H](O)CC[C@]4(C)[C@H]3C(=O)C[C@]12C
			22821833	C[C@H](O)[C@H]1CC[C@H]2[C@@H]3CC[C@@H]4C[C@@H](CC[C@]4(C)[C@H]3CC[C@]12C)OC1O[C@@H]([C@@H](O)[C@H](O)[C@H]1O)C(O)=O
			23253768	C[C@@H](OC(C)=O)[C@H]1CC[C@H]2[C@@H]3CC[C@@H]4C[C@H](CC[C@]4(C)[C@H]3CC(=O)[C@]12C)OC(C)=O
			23615920	CC(O)[C@H]1CC[C@H]2[C@@H]3CC[C@@H]4C[C@H](O)CC[C@]4(C)[C@H]3CC[C@]12C
			23649040	CC(=O)O[C@@]1(CC[C@H]2[C@@H]3CC[C@@H]4C[C@H](O)CC[C@]4(C)[C@H]3CC[C@]12C)C(C)=O
			23649041	CC(=O)O[C@@]1(CC[C@H]2[C@@H]3CC[C@@H]4C[C@@H](O)CC[C@]4(C)[C@H]3CC[C@]12C)C(C)=O
			23674068	[Na+].CC(=O)c1ccc(cc1)C#C[C@@]1(O)CC[C@@]2(C)[C@H](CC[C@H]3[C@@H]4CC[C@H](C(=O)COC(=O)CCC([O-])=O)[C@@]4(C)CC[C@H]23)C1
			23689389	[Na+].C[C@]12CC[C@H]3[C@@H](CC[C@@H]4CC(=O)CC[C@]34C)[C@@H]1CC[C@@H]2C(=O)COC(=O)CCC([O-])=O
			23725242	CC(=O)O[C@@]1(CC[C@H]2[C@@H]3CC(Cl)[C@@H]4C[C@H](O)CC[C@]4(C)[C@H]3CC[C@]12C)C(C)=O
			24188920	CCN(CC)CCO[C@@H]1CC[C@@]2(C)[C@H](CC[C@H]3[C@@H]4CC[C@H](C(C)=O)[C@@]4(C)CC(=O)[C@H]23)C1
			24820761	CC(=O)[C@H]1CC[C@H]2[C@@H]3CC[C@@H]4CC(O)CC[C@]4(C)[C@H]3CC[C@]12C
			24860529	CC(O)[C@H]1CC[C@H]2[C@@H]3CC[C@@H]4CC(=O)CC[C@]4(C)[C@H]3CC[C@]12C
			25113372	CC(=O)[C@@]1(O)CC[C@H]2[C@@H]3CC[C@@H]4C[C@@H](O)CC[C@]4(C)[C@H]3C(=O)C[C@]12C
			25230537	C[C@H](OC(C)=O)[C@H]1CC[C@H]2[C@@H]3C[C@H](O)[C@@H]4C[C@H](O)CC[C@]4(C)[C@H]3CC[C@]12C
			25232932	CC(=O)O[C@@H]1C[C@@H]2C[C@@H](CC[C@]2(C)[C@H]2CC[C@@]3(C)[C@@H](CC[C@@H]3C(C)=O)[C@H]12)OC(=O)CCC(O)=O
			25233102	CC(=O)O[C@@H]1C[C@@H]2C[C@@H](CC[C@]2(C)[C@H]2CC[C@@]3(C)[C@@H](CC[C@@H]3C(C)=O)[C@H]12)OS(O)(=O)=O
			25233105	c1ccncc1.CC(=O)[C@H]1CC[C@H]2[C@@H]3[C@@H](C[C@@H]4C[C@@H](CC[C@]4(C)[C@H]3CC[C@]12C)OS(O)(=O)=O)OC(=O)c1cccnc1
			25233106	CC(=O)[C@H]1CC[C@H]2[C@@H]3[C@@H](C[C@@H]4C[C@@H](CC[C@]4(C)[C@H]3CC[C@]12C)OS(O)(=O)=O)OC(=O)c1cccnc1
			25242260	CC(=O)[C@H]1CC[C@H]2[C@@H]3CC[C@@H]4C[C@@](C)(O)CC[C@]4(C)[C@H]3CC[C@]12C
			40551374	CC(=O)[C@H]1CC[C@H]2[C@@H]3CC[C@@H]4CCCC[C@]4(C)[C@H]3C(=O)C[C@]12C
			42612644	CC(=O)[C@H]1CC[C@H]2[C@@H]3CC[C@@H]4C[C@@H](CC[C@]4(C)[C@H]3CC[C@]12C)OS(N)(=O)=O
			42612645	CC(=O)[C@H]1CC[C@H]2[C@@H]3CC[C@@H]4C[C@H](CC[C@]4(C)[C@H]3CC[C@]12C)OS(N)(=O)=O
			44263371	C[C@@H](O)[C@H]1CC[C@H]2[C@@H]3CC[C@@H]4C[C@@H](CC[C@]4(C)[C@H]3CC[C@]12C)O[C@@H]1O[C@@H]([C@@H](O)[C@H](O)[C@H]1O)C(O)=O
			44287484	CC(=O)OCC(=O)[C@H]1CC[C@H]2[C@@H]3CC[C@@H]4C[C@H](O)CC[C@]4(C)[C@H]3CC[C@]12C
			44322228	[NH4+].CC(=O)[C@H]1CC[C@H]2[C@@H]3CC[C@@H]4C[C@@H](CC[C@]4(C)[C@H]3CC[C@]12C)OS([O-])(=O)=O
			44322229	CC(=O)[C@H]1CC[C@H]2[C@@H]3CC[C@@H]4C[C@@H](CC[C@]4(C)[C@H]3CC[C@]12C)OS(O)(=O)=O
			44474930	CC(C)[C@H](NC(=O)OCC1c2ccccc2-c2ccccc12)C(=O)O[C@@H]1CC[C@@]2(C)[C@H](CC[C@H]3[C@@H]4CC[C@H](C(C)=O)[C@@]4(C)CC[C@H]23)C1
			44474931	CC(C)[C@H](N)C(=O)O[C@@H]1CC[C@@]2(C)[C@H](CC[C@H]3[C@@H]4CC[C@H](C(C)=O)[C@@]4(C)CC[C@H]23)C1
			44474932	Cl.CC(C)[C@H](N)C(=O)O[C@@H]1CC[C@@]2(C)[C@H](CC[C@H]3[C@@H]4CC[C@H](C(C)=O)[C@@]4(C)CC[C@H]23)C1
			44474933	CC(C)[C@H](NC(=O)OCC1c2ccccc2-c2ccccc12)C(=O)O[C@H]1CC[C@@]2(C)[C@H](CC[C@H]3[C@@H]4CC[C@H](C(C)=O)[C@@]4(C)CC[C@H]23)C1
			44475072	CC(C)[C@H](N)C(=O)O[C@H]1CC[C@@]2(C)[C@H](CC[C@H]3[C@@H]4CC[C@H](C(C)=O)[C@@]4(C)CC[C@H]23)C1
			44475073	Cl.CC(C)[C@H](N)C(=O)O[C@H]1CC[C@@]2(C)[C@H](CC[C@H]3[C@@H]4CC[C@H](C(C)=O)[C@@]4(C)CC[C@H]23)C1
			45258427	CC(=O)OCC(=O)[C@@]1(O)CC[C@H]2[C@@H]3CC[C@@H]4C[C@@H](CC[C@]4(C)[C@H]3[C@@H](O)C[C@]12C)OS(O)(=O)=O
			45258428	[Na+].C[C@]12C[C@H](O)[C@H]3[C@@H](CC[C@@H]4C[C@@H](CC[C@]34C)OS([O-])(=O)=O)[C@@H]1CC[C@]2(O)C(=O)CO
			45258429	C[C@]12C[C@H](O)[C@H]3[C@@H](CC[C@@H]4C[C@@H](CC[C@]34C)OS(O)(=O)=O)[C@@H]1CC[C@]2(O)C(=O)CO
			45258537	C[C@]12C[C@H](O)[C@H]3[C@@H](CC[C@@H]4C[C@H](O)CC[C@]34C)[C@@H]1CC[C@]2(O)C(=O)COS(O)(=O)=O
			45258538	[Na+].[Na+].C[C@]12C[C@H](O)[C@H]3[C@@H](CC[C@@H]4C[C@@H](CC[C@]34C)OS([O-])(=O)=O)[C@@H]1CC[C@]2(O)C(=O)COS([O-])(=O)=O
			45258539	C[C@]12C[C@H](O)[C@H]3[C@@H](CC[C@@H]4C[C@@H](CC[C@]34C)OS(O)(=O)=O)[C@@H]1CC[C@]2(O)C(=O)COS(O)(=O)=O
			45258540	CC(=O)OCC(=O)[C@@]1(O)CC[C@H]2[C@@H]3CC[C@@H]4C[C@@H](CC[C@]4(C)[C@H]3CC[C@]12C)OS(O)(=O)=O
			45258541	[Na+].C[C@]12CC[C@H]3[C@@H](CC[C@@H]4C[C@@H](CC[C@]34C)OS([O-])(=O)=O)[C@@H]1CC[C@]2(O)C(=O)CO
			45258542	C[C@]12CC[C@H]3[C@@H](CC[C@@H]4C[C@@H](CC[C@]34C)OS(O)(=O)=O)[C@@H]1CC[C@]2(O)C(=O)CO
			45258656	CC(C)(C)[Si](C)(C)O[C@@H]1CC[C@@]2(C)[C@H](CC[C@H]3[C@@H]4CC[C@](O)(C(=O)COS(O)(=O)=O)[C@@]4(C)CC[C@H]23)C1
			45258657	[Na+].C[C@]12CC[C@H]3[C@@H](CC[C@@H]4C[C@H](O)CC[C@]34C)[C@@H]1CC[C@]2(O)C(=O)COS([O-])(=O)=O
			45258658	C[C@]12CC[C@H]3[C@@H](CC[C@@H]4C[C@H](O)CC[C@]34C)[C@@H]1CC[C@]2(O)C(=O)COS(O)(=O)=O
			45258659	[Na+].[Na+].C[C@]12CC[C@H]3[C@@H](CC[C@@H]4C[C@@H](CC[C@]34C)OS([O-])(=O)=O)[C@@H]1CC[C@]2(O)C(=O)COS([O-])(=O)=O
			45258660	C[C@]12CC[C@H]3[C@@H](CC[C@@H]4C[C@@H](CC[C@]34C)OS(O)(=O)=O)[C@@H]1CC[C@]2(O)C(=O)COS(O)(=O)=O
			45258661	CC(=O)OCC(=O)[C@@]1(O)CC[C@H]2[C@@H]3CC[C@@H]4C[C@@H](CC[C@]4(C)[C@H]3C(=O)C[C@]12C)OS(O)(=O)=O
			45258662	[Na+].C[C@]12CC(=O)[C@H]3[C@@H](CC[C@@H]4C[C@@H](CC[C@]34C)OS([O-])(=O)=O)[C@@H]1CC[C@]2(O)C(=O)CO
			45258663	C[C@]12CC(=O)[C@H]3[C@@H](CC[C@@H]4C[C@@H](CC[C@]34C)OS(O)(=O)=O)[C@@H]1CC[C@]2(O)C(=O)CO
			45258775	CC(C)(C)[Si](C)(C)O[C@@H]1CC[C@@]2(C)[C@H](CC[C@H]3[C@@H]4CC[C@](O)(C(=O)COS(O)(=O)=O)[C@@]4(C)CC(=O)[C@H]23)C1
			45258776	[Na+].C[C@]12CC(=O)[C@H]3[C@@H](CC[C@@H]4C[C@H](O)CC[C@]34C)[C@@H]1CC[C@]2(O)C(=O)COS([O-])(=O)=O
			45258777	C[C@]12CC(=O)[C@H]3[C@@H](CC[C@@H]4C[C@H](O)CC[C@]34C)[C@@H]1CC[C@]2(O)C(=O)COS(O)(=O)=O
			45258779	C[C@]12CC(=O)[C@H]3[C@@H](CC[C@@H]4C[C@@H](CC[C@]34C)OS(O)(=O)=O)[C@@H]1CC[C@]2(O)C(=O)COS(O)(=O)=O
			46181231	c1cc[nH+]cc1.CC(=O)[C@H]1CC[C@H]2[C@@H]3[C@@H](C[C@@H]4C[C@@H](CC[C@]4(C)[C@H]3CC[C@]12C)OS([O-])(=O)=O)OC(=O)c1cccnc1
			46181302	[Na+].CC(=O)O[C@@H]1C[C@@H]2C[C@@H](CC[C@]2(C)[C@H]2CC[C@@]3(C)[C@@H](CC[C@@H]3C(C)=O)[C@H]12)OS([O-])(=O)=O
			49796354	N.CC(=O)[C@H]1CC[C@H]2[C@@H]3CC[C@@H]4C[C@@H](CC[C@]4(C)[C@H]3CC[C@]12C)OS(O)(=O)=O
			52921569	CC(=O)[C@H]1CC[C@H]2[C@@H]3CC[C@@H]4C[C@H](CC[C@]4(C)[C@H]3CC[C@]12C)OC(=O)CCC(O)=O
			53250127	CC(=O)[C@H]1CC[C@H]2[C@@H]3[C@H](C[C@@H]4CC(=O)CC[C@]4(C)[C@H]3[C@@H](C[C@]12C)OC(=O)c1ccccc1)OC(=O)c1ccccc1
			53250417	CC(=O)[C@@]1(O)CC[C@H]2[C@@H]3CC[C@@H]4CC(=O)CC[C@]4(C)[C@H]3[C@H](O)C[C@]12C
			53252335	CC(=O)[C@H]1CC[C@H]2[C@@H]3CC[C@@H]4C[C@H](CC[C@]4(C)[C@H]3[C@@H](C[C@]12C)OC(=O)c1ccccc1)OC(=O)c1ccccc1
			53252336	CC(=O)[C@H]1CC[C@H]2[C@@H]3CC[C@@H]4C[C@@H](CC[C@]4(C)[C@H]3[C@@H](C[C@]12C)OC(=O)c1ccccc1)OC(=O)c1ccccc1
			53252337	CC(=O)[C@H]1CC[C@H]2[C@@H]3[C@@H](C[C@@H]4CC(=O)CC[C@]4(C)[C@H]3[C@@H](C[C@]12C)OC(=O)c1ccccc1)OC(=O)c1ccccc1
			53252499	CC(=O)[C@H]1CC[C@H]2[C@@H]3[C@@H](C[C@@H]4CC(=O)CC[C@]4(C)[C@H]3[C@H](O)C[C@]12C)OC(=O)c1ccccc1
			53252500	CC(=O)[C@H]1CC[C@H]2[C@@H]3[C@@H](C[C@@H]4CC(=O)CC[C@]4(C)[C@H]3[C@@H](C[C@]12C)O[C@H]1CCCCO1)OC(=O)c1ccccc1
150000000605	5α-pregnanes	743	24732	CC(=O)[C@H]1CC[C@H]2[C@@H]3CC[C@H]4C[C@H](O)CC[C@]4(C)[C@H]3C(=O)C[C@]12C.CC(=O)OCC(=O)[C@H]1CC[C@H]2[C@@H]3CC[C@H]4C[C@H](O)CC[C@]4(C)[C@H]3C(=O)C[C@]12C
			24733	CC(=O)OCC(=O)[C@H]1CC[C@H]2[C@@H]3CC[C@H]4C[C@H](O)CC[C@]4(C)[C@H]3C(=O)C[C@]12C
			71960	CCO[C@H]1C[C@@]2(C)[C@@H](CC[C@H]3[C@@H]4CC[C@H](C(C)=O)[C@@]4(C)C[C@H]([C@H]23)N(C)C)C[C@@H]1O
			92748	C[C@]12C[C@H](O)[C@H]3[C@@H](CC[C@H]4C[C@H](O)CC[C@]34C)[C@@H]1CC[C@]2(O)C(=O)CO
			92786	CC(=O)[C@H]1CC[C@H]2[C@@H]3CC[C@H]4C[C@H](O)CC[C@]4(C)[C@H]3CC[C@]12C
			92787	CC(=O)[C@H]1CC[C@H]2[C@@H]3CC[C@H]4C[C@@H](O)CC[C@]4(C)[C@H]3CC[C@]12C
			92810	CC(=O)[C@H]1CC[C@H]2[C@@H]3CC[C@H]4CC(=O)CC[C@]4(C)[C@H]3CC[C@]12C
			99457	C[C@@H](NCCN(C)C)[C@H]1CC[C@H]2[C@@H]3CC[C@H]4C[C@@H](O)CC[C@]4(C)[C@H]3CC[C@]12C
			101701	C[C@H](O)[C@H]1CC[C@H]2[C@@H]3CC[C@H]4C[C@H](N)CC[C@]4(C)[C@H]3CC[C@]12C
			101702	CC(=O)[C@H]1CC[C@H]2[C@@H]3CC[C@H]4C[C@H](N)CC[C@]4(C)[C@H]3CC[C@]12C
			101762	C[C@]12CC(=O)[C@H]3[C@@H](CC[C@H]4C[C@H](O)CC[C@]34C)[C@@H]1CC[C@]2(O)C(=O)CO
			101767	C[C@H](O)[C@H]1CC[C@H]2[C@@H]3CC[C@H]4C[C@@H](O)CC[C@]4(C)[C@H]3CC[C@]12C
			101771	C[C@]12CC[C@H]3[C@@H](CC[C@H]4C[C@H](O)CC[C@]34C)[C@@H]1CC[C@@H]2C(=O)CO
			101789	CC(=O)[C@H]1CC[C@H]2[C@@H]3CC[C@H]4C[C@@H](O)CC[C@]4(C)[C@H]3C(=O)C[C@]12C
			101790	C[C@]12C[C@H](O)[C@H]3[C@@H](CC[C@H]4C[C@H](O)CC[C@]34C)[C@@H]1CC[C@@H]2C(=O)CO
			101791	C[C@]12CC[C@H]3[C@@H](CC[C@H]4C[C@H](O)CC[C@]34C)[C@@H]1CC[C@]2(O)C(=O)CO
			102139	C[C@@H]1C[C@H]2[C@@H]3C[C@@H](F)[C@@]4(O)C[C@H](CC[C@]4(C)[C@H]3CC[C@]2(C)[C@@]1(O)C(C)=O)OC(C)=O
			102149	C[C@@H]1C[C@H]2[C@@H]3CC[C@H]4C[C@@H](O)CC[C@]4(C)[C@H]3[C@H](O)C[C@]2(C)[C@@]1(O)C(C)=O
			102221	CC(=O)[C@H]1CC[C@H]2[C@@H]3C[C@@H]4O[C@@]44C[C@@H](O)CC[C@]4(C)[C@H]3CC[C@]12C
			102245	C[C@@H]1C[C@H]2[C@@H]3C[C@@H](F)[C@@]4(O)C[C@@H](O)CC[C@]4(C)[C@H]3CC[C@]2(C)[C@@]1(O)C(=O)COC(C)=O
			104845	CC(=O)[C@H]1CC[C@H]2[C@@H]3CC[C@H]4C[C@H](O)CC[C@]4(C)[C@H]3C(=O)C[C@]12C
			107625	CC(=O)[C@@]1(N=[N+]=[N-])[C@H](O)C[C@H]2[C@@H]3CC[C@H]4C[C@@H](O)CC[C@]4(C)[C@H]3C(=O)C[C@]12C
			111243	CC(=O)[C@@]1(O)CC[C@H]2[C@@H]3CC[C@H]4C[C@H](O)CC[C@]4(C)[C@H]3CC[C@]12C
			111319	C[C@@H]1C[C@H]2[C@@H]3CC[C@H]4CC(=O)CC[C@]4(C)[C@H]3[C@@H](C[C@]2(C)[C@@]1(O)C(=O)COC(C)=O)OS(=O)(=O)c1ccc(C)cc1
			119959	C[C@@H]1C[C@H]2[C@@H]3CC[C@](O)(C(=O)COC(C)=O)[C@@]3(C)C[C@H](O)[C@@H]2[C@@]2(C)CCC(=O)C[C@]12O
			120611	C[C@@H]1C[C@H]2[C@@H]3CC[C@H]4C[C@H](O)[C@H](C[C@]4(C)[C@H]3C(=O)C[C@]2(C)[C@H]1C(C)=O)N1CCOCC1
			120612	CC(=O)[C@H]1CC[C@H]2[C@@H]3CC[C@H]4C[C@H](O)[C@H](C[C@]4(C)[C@H]3C(=O)C[C@]12C)N1CCOCC1
			120613	C[C@@H]1C[C@H]2[C@@H]3CC[C@H]4C[C@H](O)[C@H](C[C@]4(C)[C@H]3CC[C@]2(C)[C@H]1C(C)=O)N1CCOCC1
			120616	CC(=O)[C@H]1CC[C@H]2[C@@H]3CC[C@H]4C[C@H](O)[C@H](C[C@]4(C)[C@H]3CC[C@]12C)N1CCOCC1
			120821	CC(=O)[C@@]1(O)[C@H](C[C@H]2[C@@H]3CC[C@H]4C[C@@H](O)CC[C@]4(C)[C@H]3C(=O)C[C@]12C)N1CCOCC1
			126262	C[C@@H](O)[C@@]1(O)CC[C@H]2[C@@H]3[C@H](O)C[C@H]4C[C@@H](O)CC[C@]4(C)[C@H]3CC[C@]12C
			134491	CC(=O)[C@@]1(O)[C@@H](Br)C[C@H]2[C@@H]3CC[C@H]4C[C@@H](O)CC[C@]4(C)[C@H]3C(=O)C[C@]12C
			157725	C[C@@H]1C[C@H]2[C@@H]3CC[C@H]4CC(=O)CC[C@]4(C)[C@H]3CC[C@]2(C)[C@@]1(O)C(=O)CO
			164674	C[C@H](O)[C@H]1CC[C@H]2[C@@H]3CC[C@H]4C[C@H](O)CC[C@]4(C)[C@H]3CC[C@]12C
			165208	C[C@@H]([C@H]1CC[C@H]2[C@@H]3CC[C@H]4C[C@@H](N)CC[C@]4(C)[C@H]3CC[C@]12C)N(C)C
			177562	C[C@@H]([C@H]1CC[C@H]2[C@@H]3CC[C@H]4[C@H](O)[C@@H](O)CC[C@]4(C)[C@H]3CC[C@]12C)N(C)C
			185434	Cl.Cl.C[C@@H]([C@H]1CC[C@H]2[C@@H]3CC[C@H]4C[C@@H](N)CC[C@]4(C)[C@H]3CC[C@]12C)N(C)C
			191841	CC(=O)[C@H]1CC[C@H]2[C@@H]3CC[C@H]4C[C@@H](CC[C@]4(C)[C@H]3CC[C@]12C)NC(O)CN
			192705	CC(=O)[C@H]1CC[C@H]2[C@@H]3CC[C@H]4C[C@@](O)(CC[C@]4(C)[C@H]3CC[C@]12C)C(F)(F)F
			192841	C[C@]12C[C@H](O)[C@H]3[C@@H](CC[C@H]4C[C@@H](O)CC[C@]34C)[C@@H]1CC[C@@H]2[C@H](O)CO
			194213	C[C@H](O)[C@H]1CC[C@H]2[C@@H]3CC[C@H]4C[C@H](CC[C@]4(C)[C@H]3CC[C@]12C)OS(O)(=O)=O
			194240	C[C@]12CC(=O)[C@H]3[C@@H](C[C@H](O)[C@H]4C[C@H](O)CC[C@]34C)[C@@H]1CC[C@]2(O)C(=O)CO
			194242	C[C@]12C[C@H](O)[C@H]3[C@@H](C[C@H](O)[C@H]4C[C@H](O)CC[C@]34C)[C@@H]1CC[C@]2(O)C(=O)CO
			195250	CC(=O)O[C@H]1CC[C@]2(C)[C@H]3CC[C@@]4(C)[C@@H](CC(=C)[C@]4(OC(C)=O)C(C)=O)[C@@H]3C[C@@H](O)[C@@]2(Cl)C1
			197857	CN[C@@H]1CC[C@@]2(C)[C@@H](CC[C@H]3[C@@H]4CC[C@H]([C@H](C)N(C)C)[C@@]4(C)CC[C@H]23)C1
			199724	[Cl-].[Cl-].C[C@@H]([C@H]1CC[C@H]2[C@@H]3CC[C@H]4C[C@H](CC[C@]4(C)[C@H]3CC[C@]12C)[N+](C)(C)C)[N+](C)(C)C
			205037	[Br-].C[C@@H]1C[C@H]2[C@@H]3CC[C@H]4C[C@H](O)[C@H](C[C@]4(C)[C@H]3CC[C@]2(C)[C@H]1C(C)=O)[N+](C)(C)C
			205039	[Br-].CC(=O)O[C@H]1C[C@@H]2CC[C@H]3[C@@H]4CC[C@H](C(C)=O)[C@@]4(C)CC[C@@H]3[C@@]2(C)C[C@@H]1[N+]1(C)CCCC1
			213190	CC(O)=O.CC[C@H]1CC[C@H]2[C@@H]3CC[C@H]4C[C@H](N)CC[C@]4(C)[C@H]3CC[C@]12C
			222287	CC(=O)O[C@H]1CC[C@@]2(C)[C@@H](CC[C@H]3[C@@H]4CC[C@](O)(C(C)=O)[C@@]4(C)CC[C@H]23)C1
			222807	CC(=O)[C@H]1CC[C@H]2[C@@H]3CC[C@H]4CC(=O)CC[C@]4(C)[C@H]3[C@H](O)C[C@]12C
			225764	CC(C)(C)CC(=O)OCC(=O)[C@@]1(O)CC[C@H]2[C@@H]3CC[C@H]4CC(=O)CC[C@]4(C)[C@H]3[C@@H](O)C[C@]12C
			226620	C[C@@H]1C[C@H]2[C@@H]3CC[C@H](C(C)=O)[C@@]3(C)C[C@@H](O)[C@@H]2[C@@]2(C)CCC(=O)C[C@]12O
			227103	CC(=O)OCC(=O)[C@@]1(O)CC[C@H]2[C@@H]3CC[C@H]4C[C@@H](O)CC[C@]4(C)[C@H]3C(=O)C[C@]12C
			227113	CC(=O)O[C@H]1CC[C@@]2(C)[C@@H](CC[C@H]3[C@@H]4CC[C@H](C(C)=O)[C@@]4(C)CC[C@H]23)C1
			228154	CC(=O)O[C@H]1CC[C@]2(C)[C@H]3CC[C@@]4(C)[C@@H](CC[C@@H]4C(C)=O)[C@@H]3C[C@@H]3O[C@]23C1
			235986	CC(=O)O[C@@]1(CC[C@H]2[C@@H]3C[C@@H]4O[C@@]44C[C@@H](O)CC[C@]4(C)[C@H]3CC[C@]12C)C(C)=O
			243755	CC(=O)O[C@H]1CC[C@@]2(C)[C@@H](CC[C@H]3[C@@H]4CC[C@](O)(C(C)=O)[C@@]4(C)CC(=O)[C@H]23)C1
			246334	COc1ccc2OCN(Cc2c1)[C@@H](C)[C@H]1CC[C@H]2[C@@H]3CC[C@H]4C[C@@H](O)CC[C@]4(C)[C@H]3CC[C@]12C
			247941	C[C@@H]1C[C@H]2[C@@H]3C[C@@H](F)[C@@]4(O)C[C@@H](O)CC[C@]4(C)[C@H]3CC[C@]2(C)[C@@]1(O)C(C)=O
			248247	CC(=O)[C@H]1CC[C@H]2[C@@H]3CC[C@H]4C[C@H](CC[C@]4(C)[C@H]3CC[C@]12C)OC(c1ccccc1)(c1ccccc1)c1ccccc1
			248263	CC(=O)[C@H]1CC[C@H]2[C@@H]3CC[C@H]4C[C@H](CC[C@]4(C)[C@H]3C(=O)C[C@]12C)N1CCCC1
			248266	CC(=O)O[C@H]1CC[C@@]2(C)[C@@H](CC[C@H]3[C@@H]4C[C@@H](C(C(C)=O)C(C)=O)[C@H](C(C)=O)[C@@]4(C)C(=O)C[C@H]23)C1
			250201	CC(=O)O[C@H]1CC[C@@]2(C)[C@@H](CC[C@H]3[C@@H]4C[C@@H](C5CCCC5=O)[C@H](C(C)=O)[C@@]4(C)C(=O)C[C@H]23)C1
			250805	CC(=O)O[C@H]1CC[C@]2(C)[C@H]3CC[C@@]4(C)[C@@H](CC[C@@H]4C(C)=O)[C@@H]3C[C@@H](Cl)[C@@]2(O)C1
			251867	C[C@H](O)[C@H]1[C@H](O)C[C@H]2[C@@H]3CC[C@H]4C[C@@H](O)CC[C@]4(C)[C@H]3CC[C@]12C
			252266	CC(=O)OCC(=O)[C@@]1(O)CC[C@H]2[C@@H]3CC[C@H]4[C@H](Br)C(=O)CC[C@]4(C)[C@H]3C(=O)C[C@]12C
			252288	CN(C)[C@@H]1C[C@H]2[C@@H]3CC[C@H](C(C)=O)[C@@]3(C)CC[C@@H]2[C@@]2(C)CC[C@H](O)C[C@]12O
			253111	C[C@@H]1C[C@H]2[C@@H]3CC[C@H](C(C)=O)[C@@]3(C)CC[C@@H]2[C@@]2(C)CCC(=O)C[C@]12O
			253539	CC(=O)OCC(=O)[C@H]1CC[C@H]2[C@@H]3CC[C@H]4C[C@H](CC[C@]4(C)[C@H]3CC[C@]12C)O[N+]([O-])=O
			255298	CC(=O)O[C@H]1CC[C@@]2(C)[C@@H](CC[C@H]3[C@@H]4C[C@H](Br)[C@](O)(C(C)=O)[C@@]4(C)CC(=O)[C@H]23)C1
			255569	CC(=O)OCC(=O)[C@@]1(O)CC[C@H]2[C@@H]3CC[C@H]4CC(=O)CC[C@]4(C)[C@H]3CC(=O)[C@]12C
			256240	CC(=O)O[C@H]1CC[C@@]2(C)[C@@H](CC[C@H]3[C@@H]4CC[C@H](C(=O)CBr)[C@@]4(C)CC[C@H]23)C1
			256280	CC(=O)[C@@]1(O)CC[C@H]2[C@@H]3CC[C@H]4C[C@@H](O)CC[C@]4(C)[C@H]3C(=O)C[C@]12C
			257863	CC(=O)OCC(=O)[C@H]1CC[C@H]2[C@@H]3CC[C@H]4CC(=O)CC[C@]4(C)[C@H]3[C@@H](O)C[C@]12C
			258831	C[C@]12CC(=O)[C@H]3[C@@H](CC[C@H]4C[C@@H](O)CC[C@]34C)[C@@H]1CC[C@]2(O)C(=O)CBr
			260702	CC(=O)O[C@H]1CC[C@@]2(C)[C@@H](CC[C@H]3[C@@H]4CC[C@H](C(=O)CCl)[C@@]4(C)CC[C@H]23)C1
			341734	CC(O)[C@H]1CC[C@H]2[C@@H]3CC(=O)[C@H]4C[C@H](O)[C@H](O)C[C@]4(C)[C@H]3CC[C@]12C
			440054	C[C@]12CC(=O)[C@H]3[C@@H](CC[C@H]4CC(=O)CC[C@]34C)[C@@H]1CC[C@]2(O)C(=O)CO
			494056	CC(=O)[C@H]1CC[C@H]2[C@@H]3C[C@H]4OC[C@@]5(CC[C@H](O)C[C@]45Br)[C@H]3CC[C@]12C
			637219	C[C@@H](O)[C@@]1(O)C(=O)C[C@H]2[C@@H]3CC[C@H]4CC(=O)CC[C@]4(C)[C@H]3CC[C@]12C
			968899	CC(=O)[C@H]1CC[C@H]2[C@@H]3CC[C@H]4CC(=O)CC[C@]4(C)[C@H]3C(=O)C[C@]12C
			3032331	CC(=O)[C@@]1(O)CC[C@H]2[C@@H]3CC[C@H]4C[C@@H](O)CC[C@]4(C)[C@H]3CC[C@]12C
			3037954	C[C@@H]([C@H]1CC[C@H]2[C@@H]3CC[C@H]4C[C@H](CC[C@]4(C)[C@H]3CC[C@]12C)[N+](C)(C)C)[N+](C)(C)C
			3038084	C[C@@H]1C[C@H]2[C@@H]3CC[C@H]4C[C@H](O)[C@H](C[C@]4(C)[C@H]3CC[C@]2(C)[C@H]1C(C)=O)[N+](C)(C)C
			3038085	CC(=O)O[C@H]1C[C@@H]2CC[C@H]3[C@@H]4CC[C@H](C(C)=O)[C@@]4(C)CC[C@@H]3[C@@]2(C)C[C@@H]1[N+]1(C)CCCC1
			3038301	CC[C@H]1CC[C@H]2[C@@H]3CC[C@H]4C[C@H](N)CC[C@]4(C)[C@H]3CC[C@]12C
			3067811	[I-].[I-].C[C@H](OC(C)=O)[C@H]1[C@@H](C[C@H]2[C@@H]3CC[C@H]4C[C@H](CC[C@]4(C)[C@H]3CC[C@]12COC(C)=O)[N+](C)(C)C)[N+](C)(C)C
			3067812	C[C@H](OC(C)=O)[C@H]1[C@@H](C[C@H]2[C@@H]3CC[C@H]4C[C@H](CC[C@]4(C)[C@H]3CC[C@]12COC(C)=O)[N+](C)(C)C)[N+](C)(C)C
			3068061	Cl.C[C@H](O)[C@@]1(O)CC[C@H]2[C@@H]3CC[C@H]4C[C@H](N)CC[C@]4(C)[C@H]3CC[C@]12C
			3068062	C[C@H](O)[C@@]1(O)CC[C@H]2[C@@H]3CC[C@H]4C[C@H](N)CC[C@]4(C)[C@H]3CC[C@]12C
			3068063	Cl.CC(=O)[C@@]1(O)CC[C@H]2[C@@H]3CC[C@H]4C[C@H](N)CC[C@]4(C)[C@H]3CC[C@]12C
			3068064	CC(=O)[C@@]1(O)CC[C@H]2[C@@H]3CC[C@H]4C[C@H](N)CC[C@]4(C)[C@H]3CC[C@]12C
			3080546	C[C@]12C[C@H](O)[C@H]3[C@@H](CC[C@H]4CC(=O)CC[C@]34C)[C@@H]1CC[C@@H]2C(=O)CO
			3080558	C[C@H](O)[C@H]1CC[C@H]2[C@@H]3CC[C@H]4CC(=O)CC[C@]4(C)[C@H]3CC[C@]12C
			3080643	CC(=O)[C@H]1CC[C@H]2[C@@H]3CC[C@H]4C[C@H](CC[C@]4(C)[C@H]3CC[C@]12C)OS(O)(=O)=O
			3080706	C[C@@H]1C[C@H]2[C@@H]3CC[C@H]4C[C@H](CC[C@]4(C)[C@H]3CC[C@]2(C)[C@@]1(O)C(C)=O)OC(C)=O
			3082277	C[C@@H](OS(O)(=O)=O)[C@H]1CC[C@H]2[C@@H]3CC[C@H]4C[C@H](CC[C@]4(C)[C@H]3CC[C@]12C)OS(O)(=O)=O
			3083966	CC(OC(C)=O)[C@H]1CC[C@H]2[C@@H]3CC[C@H]4C[C@H](CC[C@]4(C)[C@H]3CC[C@]12COC(C)=O)N(C)C
			5289324	CC(=O)[C@H]1CC[C@H]2[C@@H]3CC[C@H]4C[C@H](CC[C@]4(C)[C@H]3CC[C@]12C)OC(=O)CCC(O)=O
			5485632	C[C@H](OC(C)=O)[C@H]1CC[C@H]2[C@@H]3CC[C@H]4C[C@H](CC[C@]4(C)[C@H]3CC[C@]12C)OC(C)=O
			5748360	C[C@H](OS(O)(=O)=O)[C@H]1CC[C@H]2[C@@H]3CC[C@H]4C[C@H](CC[C@]4(C)[C@H]3CC[C@]12C)OS(O)(=O)=O
			6451493	C[C@]12CC[C@H]3[C@@H](CC[C@H]4CC(=O)CC[C@]34C)[C@@H]1CC[C@@H]2C(=O)CO
			6452225	C[C@@H]1C[C@H]2[C@@H]3C[C@@H](O)[C@@]4(O)C[C@H](CC[C@]4(C)[C@H]3CC[C@]2(C)[C@@]1(O)C(C)=O)OC(C)=O
			6452480	C[C@@H](O)[C@H]1CC[C@H]2[C@@H]3CC[C@H]4C[C@@H](O)CC[C@]4(C)[C@H]3CC[C@]12C
			6452573	CC(O)[C@@]1(O)CC[C@H]2[C@@H]3CC[C@H]4C[C@@H](O)CC[C@]4(C)[C@H]3CC[C@]12C
			6453559	C[C@]12CC[C@H]3[C@@H](CC[C@H]4C[C@@H](CC[C@]34C)OS(O)(=O)=O)[C@@H]1CC[C@@H]2[C@@H](O)CO
			6453679	C[C@H](O)[C@@]1(O)CC[C@H]2[C@@H]3CC[C@H]4CC(=O)CC[C@]4(C)[C@H]3CC[C@]12C
			6857463	CC[C@H]1CC[C@H]2[C@@H]3CC[C@H]4CCCC[C@]4(C)[C@H]3CC[C@]12C
			6918305	CC(=O)[C@H]1CC[C@H]2[C@@H]3CC[C@H]4C[C@](C)(O)CC[C@]4(C)[C@H]3CC[C@]12C
			9496967	CC(=O)[C@H]1CC[C@H]2[C@@H]3CC[C@H]4C[C@H](CC[C@]4(C)[C@H]3CC[C@]12C)OC(=O)Cc1ccc(cc1)C(=O)c1ccccc1
			9798416	C[C@]12CC(=O)[C@H]3[C@@H](CC[C@H]4C[C@H](O)CC[C@]34C)[C@@H]1CC[C@@H]2C(=O)CO
			9802683	COC[C@@]1(O)CC[C@@]2(C)[C@@H](CC[C@H]3[C@@H]4CC[C@H](C(=O)Cn5ccnc5)[C@@]4(C)CC[C@H]23)C1
			9803583	CC(=O)[C@H]1CC[C@H]2[C@@H]3CC[C@H]4C[C@H](O)[C@H](C[C@]4(C)[C@H]3C(=O)C[C@]12C)N1CCOC(C)(C)C1
			9818458	CC(=O)[C@H]1CC[C@H]2[C@@H]3CC[C@H]4CC(O)CC[C@]4(C)[C@H]3CC[C@]12C
			9825518	CC(=O)[C@H]1CC[C@H]2[C@@H]3CC[C@H]4C[C@](O)(CC[C@]4(C)[C@H]3CC[C@]12C)C#Cc1ccc(cc1)C(C)=O
			9849601	COC[C@@]1(O)CC[C@@]2(C)[C@@H](CC[C@H]3[C@@H]4CC[C@H](C(=O)COc5ccc6[n+]([O-])cccc6c5)[C@@]4(C)CC[C@H]23)C1
			9850025	CS(O)(=O)=O.C[C@]12CC[C@H]3[C@@H](CC[C@H]4C[C@H](O)[C@H](C[C@]34C)N3CCOCC3)[C@@H]1CC[C@@H]2C(=O)CCl
			9850026	C[C@]12CC[C@H]3[C@@H](CC[C@H]4C[C@H](O)[C@H](C[C@]34C)N3CCOCC3)[C@@H]1CC[C@@H]2C(=O)CCl
			9892631	C[C@]12CC[C@H]3[C@@H](CC[C@H]4C[C@@H](O)CC[C@]34C)[C@@H]1CC[C@@H]2[C@@H](CO)O[C@@H]1O[C@@H]([C@@H](O)[C@H](O)[C@H]1O)C(O)=O
			9910203	[Na].C[C@@H](O)[C@H]1CC[C@H]2[C@@H]3CC[C@H]4C[C@H](CC[C@]4(C)[C@H]3CC[C@]12C)OS(O)(=O)=O
			9910204	C[C@@H](O)[C@H]1CC[C@H]2[C@@H]3CC[C@H]4C[C@H](CC[C@]4(C)[C@H]3CC[C@]12C)OS(O)(=O)=O
			9910962	[Na].CC(=O)[C@H]1[C@H](O)C[C@H]2[C@@H]3CC[C@H]4C[C@H](CC[C@]4(C)[C@H]3CC[C@]12C)OS(O)(=O)=O
			9910963	CC(=O)[C@H]1[C@H](O)C[C@H]2[C@@H]3CC[C@H]4C[C@H](CC[C@]4(C)[C@H]3CC[C@]12C)OS(O)(=O)=O
			9946060	CC(=O)[C@H]1CC[C@H]2[C@@H]3CC[C@H]4C[C@@H](CC[C@]4(C)[C@H]3CC[C@]12C)N=[N+]=[N-]
			9955872	CCC[C@@H]1CN(CCO1)[C@H]1C[C@@]2(C)[C@@H](CC[C@H]3[C@@H]4CC[C@H](C(C)=O)[C@@]4(C)CC(=O)[C@H]23)C[C@@H]1O
			9980385	CCC(C)C(=O)O[C@H](C)[C@H]1CC[C@H]2[C@@H]3CC(=O)[C@H]4C[C@H](O)[C@H](O)C[C@]4(C)[C@H]3CC[C@]12C
			10004669	C[C@@H]([C@H]1CC[C@H]2[C@@H]3CC[C@H]4C[C@H](CC[C@]4(C)[C@H]3CC[C@]12C)N(C)C(=O)c1ccccc1)N(C)C
			10048235	C[C@@H]([C@H]1CC[C@H]2[C@@H]3CC[C@H]4C[C@H](CC[C@]4(C)[C@H]3CC[C@]12C)NC(=O)C=C(C)C)N(C)C
			10065369	CC(=O)[C@H]1CC[C@H]2[C@@H]3CC[C@H]4CC(=O)CC[C@]4(C)[C@H]3C[C@@H](O)[C@]12C
			10067503	CO[C@H]1CC[C@@]2(C)[C@@H](CC[C@H]3[C@@H]4CC[C@H](C(=O)CCl)[C@@]4(C)CC[C@H]23)C1
			10067970	CO[C@H]1CC[C@@]2(C)[C@@H](CC[C@H]3[C@@H]4CC[C@H](C(=O)CN=[N+]=[N-])[C@@]4(C)CC[C@H]23)C1
			10071262	C[C@@H]([C@H]1CC[C@H]2[C@@H]3CC[C@H]4C[C@@H](CC[C@]4(C)[C@H]3CC[C@]12C)NC(=O)C=C(C)C)N(C)C
			10072775	CC(C)C(\C)=C\C(=O)N[C@H]1CC[C@@]2(C)[C@@H](CC[C@H]3[C@@H]4CC[C@H](C(C)N(C)C)[C@@]4(C)CC[C@H]23)C1
			10097199	C[C@@H]([C@H]1CC[C@H]2[C@@H]3CC[C@H]4C[C@H](CC[C@]4(C)[C@H]3CC[C@]12C)N(C)C(=O)CCc1ccccc1)N(C)C
			10125849	CC(=O)[C@H]1CC[C@H]2[C@@H]3CC[C@H]4C[C@H](O)CC[C@]4(C)[C@H]3[C@@H](O)C[C@]12C
			10135521	C[C@]12CC[C@H]3[C@@H](CC[C@H]4C[C@](C)(O)CC[C@]34C)[C@@H]1CC[C@@H]2C(=O)Cn1cccn1
			10135583	C[C@]12CC[C@H]3[C@@H](CC[C@H]4C[C@](C)(O)CC[C@]34C)[C@@H]1CC[C@@H]2C(=O)Cn1cncn1
			10157777	C[C@]12CC[C@H]3[C@@H](CC[C@H]4C[C@](C)(O)CC[C@]34C)[C@@H]1CC[C@@H]2C(=O)Cn1nccn1
			10157778	C[C@]12CC[C@H]3[C@@H](CC[C@H]4C[C@](C)(O)CC[C@]34C)[C@@H]1CC[C@@H]2C(=O)Cn1ccnn1
			10252381	CC(C)CC(=O)O[C@H](C)[C@H]1CC[C@H]2[C@@H]3CC(=O)[C@H]4C[C@H](O)[C@H](O)C[C@]4(C)[C@H]3CC[C@]12C
			10254872	CC([C@H]1CC[C@H]2[C@@H]3CC[C@H]4C(OC(C)=O)[C@H](CC[C@]4(C)[C@H]3CC[C@]12C)NC(=O)C=C(C)C)N(C)C
			10255032	C[C@@H]([C@H]1CC[C@H]2[C@@H]3CC[C@H]4C[C@H](CC[C@]4(C)[C@H]3CC[C@]12C)N(C)C(=O)\C=C\c1ccccc1)N(C)C
			10271373	C[C@]12CC[C@H]3[C@@H](CC[C@H]4C[C@@H](CC[C@]34C)N=[N+]=[N-])[C@@H]1CC[C@@H]2C(=O)CN=[N+]=[N-]
			10293432	C[C@]12CC[C@H]3[C@@H](CC[C@H]4C[C@H](O)CC[C@]34C)[C@@H]1CC[C@@H]2C(=O)Cn1cccn1
			10294321	C[C@]12CC[C@H]3[C@@H](CC[C@H]4C[C@](C)(O)CC[C@]34C)[C@@H]1CC[C@@H]2C(=O)Cn1ccnc1
			10313900	CC(N)[C@H]1CC[C@H]2[C@@H]3CC[C@H]4C[C@@H](O)CC[C@]4(C)[C@H]3CC[C@]12C
			10321546	C[C@@H]([C@H]1CC[C@H]2[C@@H]3CC[C@H]4C[C@H](CC[C@]4(C)[C@H]3CC[C@]12C)N(C)Cc1ccccc1)N(C)C
			10337709	CC([C@H]1CC[C@H]2[C@@H]3CC[C@H]4C[C@@H](N)CC[C@]4(C)[C@H]3CC[C@]12C)N(C)C
			10344442	C[C@@H]([C@H]1CC[C@H]2[C@@H]3CC[C@H]4C(=O)[C@H](CC[C@]4(C)[C@H]3CC[C@]12C)NC(=O)c1cccnc1)N(C)C
			10362863	CC(=O)O[C@H]1CC[C@]2(C)[C@H]3CC[C@@]4(C)[C@@H](CC[C@@H]4C(C)=O)[C@@H]3C[C@]3(C)O[C@]23C1
			10365635	C[C@@H](OC(C)=O)[C@H]1CC[C@H]2[C@@H]3C[C@H]4OC[C@@]5(CC[C@@H](C[C@]45O)OC(C)=O)[C@H]3CC[C@]12C
			10390723	CC([C@H]1CC[C@H]2[C@@H]3CC[C@H]4C[C@@H](NC(=O)C=C(C)C)[C@H](C[C@]4(C)[C@H]3CC[C@]12C)OC(C)=O)N(C)C
			10426972	CNC(C)[C@H]1CC[C@H]2[C@@H]3CC[C@H]4C[C@@H](O)CC[C@]4(C)[C@H]3CC[C@]12C
			10433924	C[C@@H]([C@H]1CC[C@H]2[C@@H]3CC[C@H]4C[C@H](CC[C@]4(C)[C@H]3CC[C@]12C)NC(=O)c1ccccc1)N(C)C
			10450219	CC(=O)[C@H]1CC[C@H]2[C@@H]3CC[C@H]4C[C@](O)(CC[C@]4(C)[C@H]3CC[C@]12C)C=C
			10457458	CC(C)C(\C)=C\C(=O)N(C)[C@H]1CC[C@@]2(C)[C@@H](CC[C@H]3[C@@H]4CC[C@H](C(C)N(C)C)[C@@]4(C)CC[C@H]23)C1
			10457807	C[C@@H]([C@H]1CC[C@H]2[C@@H]3CC[C@H]4C[C@H](CC[C@]4(C)[C@H]3CC[C@]12C)N(C)CCCc1ccccc1)N(C)C
			10481182	CC([C@H]1CC[C@H]2[C@@H]3CC[C@H]4[C@@H](OC(C)=O)[C@@H](NC(=O)C=C(C)C)[C@H](O)C[C@]4(C)[C@H]3CC[C@]12C)N(C)C
			10500499	CC1(OCCO1)[C@H]1CC[C@H]2[C@@H]3CC[C@H]4C[C@](O)(CC[C@]4(C)[C@H]3CC[C@]12C)C=C
			10503609	C[C@]12CC[C@H]3[C@@H](CC[C@H]4C[C@H](O)[C@H](C[C@]34C)N3CCOC(C)(C)C3)[C@@H]1CC[C@@H]2C(=O)CO
			10505199	C[C@H]1CN(C[C@@H](C)O1)[C@H]1C[C@@]2(C)[C@@H](CC[C@H]3[C@@H]4CC[C@H](C5(C)OCCO5)[C@@]4(C)CC(=O)[C@H]23)C[C@@H]1O
			10505911	C[C@]12CC(=O)[C@H]3[C@@H](CC[C@H]4C[C@H](O)[C@H](C[C@]34C)N3CCOCC3)[C@@H]1CC[C@@H]2C(=O)COS(C)(=O)=O
			10506735	CC(=O)OCC(=O)[C@H]1CC[C@H]2[C@@H]3CC[C@H]4C[C@H](CC[C@]4(C)[C@H]3C(=O)C[C@]12C)OS(=O)(=O)c1ccc(C)cc1
			10522271	CC(=O)[C@H]1CC[C@H]2[C@@H]3CC[C@H]4C[C@@](O)(CC#C)CC[C@]4(C)[C@H]3CC[C@]12C
			10524467	CCCOC[C@@]1(O)CC[C@@]2(C)[C@@H](CC[C@H]3[C@@H]4CC[C@H](C(C)=O)[C@@]4(C)CC[C@H]23)C1
			10526801	C[C@]12CC(=O)[C@H]3[C@@H](CC[C@H]4C[C@H](O)[C@H](C[C@]34C)N3CCOCC3)[C@@H]1CC[C@@H]2C(=O)CO
			10527609	C[C@]12CC(=O)[C@H]3[C@@H](CC[C@H]4C[C@H](O)[C@H](C[C@]34C)N3CCOCC3)[C@@H]1CC[C@@H]2C(=O)CCl
			10528016	C[C@@H]1CN(CCO1)[C@H]1C[C@@]2(C)[C@@H](CC[C@H]3[C@@H]4CC[C@H](C5(C)OCCO5)[C@@]4(C)CC[C@H]23)C[C@@H]1O
			10528790	C[C@]12CC[C@H]3[C@@H](CC[C@H]4C[C@H](O)[C@H](C[C@]34C)N3CCOCC3)[C@@H]1CC[C@@H]2C(=O)CBr
			10529493	CC(=O)OCC(=O)[C@H]1CC[C@H]2[C@@H]3CC[C@H]4C[C@H](O)[C@H](C[C@]4(C)[C@H]3C(=O)C[C@]12C)N1CCOC(C)(C)C1
			10529558	CC(=O)SCC(=O)[C@H]1CC[C@H]2[C@@H]3CC[C@H]4C[C@H](O)[C@H](C[C@]4(C)[C@H]3CC[C@]12C)N1CCOC(C)(C)C1
			10547701	CSC[C@@]1(O)CC[C@@]2(C)[C@@H](CC[C@H]3[C@@H]4CC[C@H](C(C)=O)[C@@]4(C)CC[C@H]23)C1
			10551981	C[C@H]1CN(CCO1)[C@H]1C[C@@]2(C)[C@@H](CC[C@H]3[C@@H]4CC[C@H](C5(C)OCCO5)[C@@]4(C)CC[C@H]23)C[C@@H]1O
			10552617	CC(=O)SCC(=O)[C@H]1CC[C@H]2[C@@H]3CC[C@H]4C[C@H](O)[C@H](C[C@]4(C)[C@H]3CC[C@]12C)N1CCOCC1
			10552618	CC[NH+](CC)CC.CC(=O)[C@H]1[C@H](CC([O-])=O)C[C@H]2[C@@H]3CC[C@H]4C[C@H](O)CC[C@]4(C)[C@H]3CC[C@]12C
			10552619	CC(=O)[C@H]1[C@H](CC(O)=O)C[C@H]2[C@@H]3CC[C@H]4C[C@H](O)CC[C@]4(C)[C@H]3CC[C@]12C
			10554420	C[C@@H]([C@H]1CC[C@H]2[C@@H]3CC[C@H]4[C@@H](OC(C)=O)[C@@H](CC[C@]4(C)[C@H]3C[C@@H](O)[C@]12C)N(C)C(=O)c1ccccc1)N(C)C
			10568594	C[C@H](O)[C@H]1CC[C@H]2[C@@H]3CC[C@@]4(C)CC(=O)CC[C@]4(C)[C@H]3CC[C@]12C
			10569890	CC(=O)[C@H]1CC[C@H]2[C@@H]3CC[C@H]4C[C@@](O)(CF)CC[C@]4(C)[C@H]3CC[C@]12C
			10573199	CC1(OCCO1)[C@H]1CC[C@H]2[C@@H]3CC[C@H]4C[C@@](O)(CC=C)CC[C@]4(C)[C@H]3CC[C@]12C
			10574118	CC(=O)[C@H]1CC[C@H]2[C@@H]3CC[C@H]4C[C@H](O)[C@H](C[C@]4(C)[C@H]3CC[C@]12C)N1CCSCC1
			10576601	C[C@]12CC(=O)[C@H]3[C@@H](CC[C@H]4C[C@H](O)[C@H](C[C@]34C)N3CCOCC3)[C@@H]1CC[C@@H]2C1(CO)OCCO1
			10577010	CC(=O)OCC(=O)[C@H]1CC[C@H]2[C@@H]3CC[C@H]4C[C@H](O)[C@H](C[C@]4(C)[C@H]3CC[C@]12C)N1CCOC(C)(C)C1
			10577865	CC(=O)SCC(=O)[C@H]1CC[C@H]2[C@@H]3CC[C@H]4C[C@H](O)[C@H](C[C@]4(C)[C@H]3C(=O)C[C@]12C)N1CCOC(C)(C)C1
			10578218	CC1(OCCO1)[C@H]1CC[C@H]2[C@@H]3CC[C@H]4C[C@H](O)[C@H](C[C@]4(C)[C@H]3C(=O)C[C@]12C)N1CC(C)(C)SC(C)(C)C1
			10578617	CC1(OCCO1)[C@H]1CC[C@H]2[C@@H]3CC[C@H]4C[C@H](O)[C@H](C[C@]4(C)[C@H]3C(=O)C[C@]12C)N1CCO[C@H](Cc2ccccc2)C1
			10593793	CC(=O)[C@H]1CC[C@H]2[C@@H]3CC[C@H]4C[C@@](O)(CN)CC[C@]4(C)[C@H]3CC[C@]12C
			10595370	CC(=O)[C@H]1CC[C@H]2[C@@H]3CC[C@H]4C[C@@](O)(CC=C=C)CC[C@]4(C)[C@H]3CC[C@]12C
			10595721	CCOC[C@@]1(O)CC[C@@]2(C)[C@@H](CC[C@H]3[C@@H]4CC[C@H](C(C)=O)[C@@]4(C)CC[C@H]23)C1
			10596815	C[C@]12CC[C@H]3[C@@H](CC[C@H]4C[C@@](O)(CF)CC[C@]34C)[C@@H]1CC[C@@H]2C1(C)OCCO1
			10598812	C[C@H]1CN(C[C@@H](C)O1)[C@H]1C[C@@]2(C)[C@@H](CC[C@H]3[C@@H]4CC[C@H](C(C)=O)[C@@]4(C)CC[C@H]23)C[C@@H]1O
			10599670	C[C@@H](OC(=O)CCC(O)=O)[C@H]1CC[C@H]2[C@@H]3CC(=O)[C@H]4C[C@H](O)[C@H](O)C[C@]4(C)[C@H]3CC[C@]12C
			10600104	CC(=O)OCC(=O)[C@H]1CC[C@H]2[C@@H]3CC[C@H]4C[C@H](O)[C@H](C[C@]4(C)[C@H]3CC[C@]12C)N1CCOCC1
			10602777	CC1(OCCO1)[C@H]1CC[C@H]2[C@@H]3CC[C@H]4C[C@H](O)[C@H](C[C@]4(C)[C@H]3C(=O)C[C@]12C)N1CCO[C@@H](Cc2ccccc2)C1
			10619501	CC(=O)[C@H]1CC[C@H]2[C@@H]3CC[C@H]4C[C@@](O)(CC(N)=O)CC[C@]4(C)[C@H]3CC[C@]12C
			10620208	CC1(OCCO1)[C@H]1CC[C@H]2[C@@H]3CC[C@H]4C[C@](O)(CC[C@]4(C)[C@H]3CC[C@]12C)C#C
			10621559	C[C@]12CC(=O)[C@H]3[C@@H](CC[C@H]4C[C@@H](O)CC[C@]34C)[C@@H]1CC[C@@H]2C(=O)CBr
			10621995	C[C@]12CC[C@H]3[C@@H](CC[C@H]4C[C@H](O)[C@H](C[C@]34C)N3CCOCC3)[C@@H]1CC[C@@H]2C(=O)CO
			10623901	CC(=O)[C@H]1CC[C@H]2[C@@H]3CC[C@H]4C[C@H](O)[C@H](C[C@]4(C)[C@H]3C(=O)C[C@]12C)N1CCSC(C)(C)C1
			10624395	C[C@@H]1CN(CCO1)[C@H]1C[C@@]2(C)[C@@H](CC[C@H]3[C@@H]4CC[C@H](C5(C)OCCO5)[C@@]4(C)CC(=O)[C@H]23)C[C@@H]1O
			10624805	C[C@]12CC(=O)[C@H]3[C@@H](CC[C@H]4C[C@H](O)[C@H](C[C@]34C)N3CCOC(C)(C)C3)[C@@H]1CC[C@@H]2C(=O)CN=[N+]=[N-]
			10624903	CC[C@H]1CN(CCO1)[C@H]1C[C@@]2(C)[C@@H](CC[C@H]3[C@@H]4CC[C@H](C5(C)OCCO5)[C@@]4(C)CC(=O)[C@H]23)C[C@@H]1O
			10626038	CCCCC1(CCCC)CN(CCO1)[C@H]1C[C@@]2(C)[C@@H](CC[C@H]3[C@@H]4CC[C@H](C(C)=O)[C@@]4(C)CC(=O)[C@H]23)C[C@@H]1O
			10626238	C[C@@H]([C@H]1[C@@H](O)C[C@H]2[C@@H]3CC[C@H]4[C@@H](OC(C)=O)[C@@H](CC[C@]4(C)[C@H]3CC[C@]12C)N(C)C(=O)c1ccccc1)N(C)C
			10644756	CC1(OCCO1)[C@H]1CC[C@H]2[C@@H]3CC[C@H]4C[C@@](O)(CC#N)CC[C@]4(C)[C@H]3CC[C@]12C
			10646452	CC(=O)[C@H]1CC[C@H]2[C@@H]3CC[C@H]4C[C@H](O)[C@H](C[C@]4(C)[C@H]3C(=O)C[C@]12C)N1CCSCC1
			10647003	C[C@H]1CN(C[C@@H](C)O1)[C@H]1C[C@@]2(C)[C@@H](CC[C@H]3[C@@H]4CC[C@H](C(C)=O)[C@@]4(C)CC(=O)[C@H]23)C[C@@H]1O
			10647712	C[C@]12CC(=O)[C@H]3[C@@H](CC[C@H]4C[C@H](O)[C@H](C[C@]34C)N3CCOC(C)(C)C3)[C@@H]1CC[C@@H]2C(=O)CO
			10648240	CC[C@H]1CN(CCO1)[C@H]1C[C@@]2(C)[C@@H](CC[C@H]3[C@@H]4CC[C@H](C5(C)OCCO5)[C@@]4(C)CC[C@H]23)C[C@@H]1O
			10648309	CC1(OCCO1)[C@H]1CC[C@H]2[C@@H]3CC[C@H]4C[C@H](O)[C@H](C[C@]4(C)[C@H]3C(=O)C[C@]12C)N1CCSCC1
			10648743	CC[C@@H]1CN(CCO1)[C@H]1C[C@@]2(C)[C@@H](CC[C@H]3[C@@H]4CC[C@H](C5(C)OCCO5)[C@@]4(C)CC(=O)[C@H]23)C[C@@H]1O
			10648975	C[C@]12CC[C@H]3[C@@H](CC[C@H]4C[C@H](O)[C@H](C[C@]34C)N3CCOCC3)[C@@H]1CC[C@@H]2C(=O)COS(C)(=O)=O
			10649154	CC(C)[C@@H]1CN(CCO1)[C@H]1C[C@@]2(C)[C@@H](CC[C@H]3[C@@H]4CC[C@H](C5(C)OCCO5)[C@@]4(C)CC(=O)[C@H]23)C[C@@H]1O
			10650779	CCCCC1(CCCC)CN(CCO1)[C@H]1C[C@@]2(C)[C@@H](CC[C@H]3[C@@H]4CC[C@H](C5(C)OCCO5)[C@@]4(C)CC(=O)[C@H]23)C[C@@H]1O
			10667210	CN(C)C[C@@]1(O)CC[C@@]2(C)[C@@H](CC[C@H]3[C@@H]4CC[C@H](C(C)=O)[C@@]4(C)CC[C@H]23)C1
			10670683	CC(=O)[C@H]1CC[C@H]2[C@@H]3CC[C@H]4C[C@@](O)(COCc5ccccc5)CC[C@]4(C)[C@H]3CC[C@]12C
			10672358	C[C@]12CC(=O)[C@H]3[C@@H](CC[C@H]4C[C@H](O)[C@H](C[C@]34C)N3CCOC(C)(C)C3)[C@@H]1CC[C@@H]2C(=O)CCl
			10673455	CC(C)C[C@@H]1CN(CCO1)[C@H]1C[C@@]2(C)[C@@H](CC[C@H]3[C@@H]4CC[C@H](C5(C)OCCO5)[C@@]4(C)CC(=O)[C@H]23)C[C@@H]1O
			10673456	CC1(OCCO1)[C@H]1CC[C@H]2[C@@H]3CC[C@H]4C[C@H](O)[C@H](C[C@]4(C)[C@H]3C(=O)C[C@]12C)N1CC(C)(C)OC(C)(C)C1
			10673665	C[C@]12CC[C@H]3[C@@H](CC[C@H]4C[C@H](O)[C@H](C[C@]34C)N3CCOC(C)(C)C3)[C@@H]1CC[C@@H]2C(=O)COS(C)(=O)=O
			10692964	CC(=O)[C@H]1CC[C@H]2[C@@H]3CC[C@H]4C[C@@](O)(CBr)CC[C@]4(C)[C@H]3CC[C@]12C
			10695909	C[C@H]1CN(C[C@@H](C)O1)[C@H]1C[C@@]2(C)[C@@H](CC[C@H]3[C@@H]4CC[C@H](C5(C)OCCO5)[C@@]4(C)CC[C@H]23)C[C@@H]1O
			10696400	CC(=O)[C@H]1CC[C@H]2[C@@H]3CC[C@H]4C[C@H](O)[C@H](C[C@]4(C)[C@H]3C(=O)C[C@]12C)N1CC(C)(C)SC(C)(C)C1
			10696819	C[C@]12CC(=O)[C@H]3[C@@H](CC[C@H]4C[C@H](O)[C@H](C[C@]34C)N3CCOC(C)(C)C3)[C@@H]1CC[C@@H]2C(=O)CSC#N
			10696845	CCC[C@@H]1CN(CCO1)[C@H]1C[C@@]2(C)[C@@H](CC[C@H]3[C@@H]4CC[C@H](C5(C)OCCO5)[C@@]4(C)CC(=O)[C@H]23)C[C@@H]1O
			10697232	CCC1(CC)CN(CCO1)[C@H]1C[C@@]2(C)[C@@H](CC[C@H]3[C@@H]4CC[C@H](C5(C)OCCO5)[C@@]4(C)CC(=O)[C@H]23)C[C@@H]1O
			10697665	[Na+].[Na+].CC(=O)[C@H]1CC[C@H]2[C@@H]3C[C@H](OS([O-])(=O)=O)[C@H]4C[C@H](CC[C@]4(C)[C@H]3CC[C@]12C)OS([O-])(=O)=O
			10697666	CC(=O)[C@H]1CC[C@H]2[C@@H]3C[C@H](OS(O)(=O)=O)[C@H]4C[C@H](CC[C@]4(C)[C@H]3CC[C@]12C)OS(O)(=O)=O
			10697702	C[C@]12CC(=O)[C@H]3[C@@H](CC[C@H]4C[C@H](O)[C@H](C[C@]34C)N3CCOC(C)(C)C3)[C@@H]1CC[C@@H]2C(=O)COS(C)(=O)=O
			10715449	CC(=O)OC[C@@]1(O)CC[C@@]2(C)[C@@H](CC[C@H]3[C@@H]4CC[C@H](C(C)=O)[C@@]4(C)CC[C@H]23)C1
			10716882	C[C@H]1CN(CCO1)[C@H]1C[C@@]2(C)[C@@H](CC[C@H]3[C@@H]4CC[C@H](C(C)=O)[C@@]4(C)CC[C@H]23)C[C@@H]1O
			10719286	CC(=O)[C@H]1CC[C@H]2[C@@H]3CC[C@H]4C[C@H](O)[C@H](C[C@]4(C)[C@H]3C(=O)C[C@]12C)N1CC(C)(C)OC(C)(C)C1
			10719348	CC1(OCCO1)[C@H]1CC[C@H]2[C@@H]3CC[C@H]4C[C@H](O)[C@H](C[C@]4(C)[C@H]3CC[C@]12C)N1CCOC(C)(C)C1
			10720337	CC1(OCCO1)[C@H]1CC[C@H]2[C@@H]3CC[C@H]4C[C@H](O)[C@H](C[C@]4(C)[C@H]3C(=O)C[C@]12C)N1CCSC(C)(C)C1
			10722468	CC1(OCCO1)[C@H]1CC[C@H]2[C@@H]3CC[C@H]4C[C@H](O)[C@H](C[C@]4(C)[C@H]3C(=O)C[C@]12C)N1CCOC(C1)(c1ccccc1)c1ccccc1
			10736101	CC(=O)[C@H]1CC[C@H]2[C@@H]3CC[C@H]4C[C@](O)(CC[C@]4(C)[C@H]3CC[C@]12C)C#C
			10743192	CC[C@@H]1CN(CCO1)[C@H]1C[C@@]2(C)[C@@H](CC[C@H]3[C@@H]4CC[C@H](C5(C)OCCO5)[C@@]4(C)CC[C@H]23)C[C@@H]1O
			10743888	CC(=O)OCC(=O)[C@H]1C(Br)C[C@H]2[C@@H]3CC[C@H]4C[C@H](CC[C@]4(C)[C@H]3CC[C@]12C)OC(C)=O
			10744156	C[C@]12CC(=O)[C@H]3[C@@H](CC[C@H]4C[C@H](O)[C@H](C[C@]34C)N3CCOC(C)(C)C3)[C@@H]1CC[C@@H]2C1(CO)OCCO1
			10760174	CC(=O)[C@H]1CC[C@H]2[C@@H]3CC[C@H]4C[C@@](O)(CO)CC[C@]4(C)[C@H]3CC[C@]12C
			10762994	CC(=O)OCC(=O)[C@H]1CC[C@H]2[C@@H]3CC[C@H]4C[C@@H](O)CC[C@]4(C)[C@H]3C(=O)C[C@]12C
			10765151	CC(=O)[C@H]1CC[C@H]2[C@@H]3CC[C@H]4C[C@H](O)[C@H](C[C@]4(C)[C@H]3CC[C@]12C)N1CCOC(C)(C)C1
			10765904	CC(=O)[C@H]1C[C@@H](O)[C@H]2[C@@H]3CC[C@H]4C[C@H](CC[C@]4(C)[C@H]3CC[C@]12C)O[Si](C)(C)C(C)(C)C
			10766360	CCC[C@H]1CN(CCO1)[C@H]1C[C@@]2(C)[C@@H](CC[C@H]3[C@@H]4CC[C@H](C(C)=O)[C@@]4(C)CC(=O)[C@H]23)C[C@@H]1O
			10766614	C[C@]12CC[C@H]3[C@@H](CC[C@H]4C[C@H](O)[C@H](C[C@]34C)N3CCOC(C)(C)C3)[C@@H]1CC[C@@H]2C(=O)CCl
			10767825	CCC[C@H]1CN(CCO1)[C@H]1C[C@@]2(C)[C@@H](CC[C@H]3[C@@H]4CC[C@H](C5(C)OCCO5)[C@@]4(C)CC(=O)[C@H]23)C[C@@H]1O
			10768938	C[C@@H](OC(=O)C(F)(F)C(F)(F)C(F)(F)F)[C@H]1CC[C@H]2[C@@H]3CC(=O)[C@H]4C[C@H](O)[C@H](O)C[C@]4(C)[C@H]3CC[C@]12C
			10782679	CC(=O)[C@H]1CC[C@H]2[C@@H]3CC[C@@]4(C)CC(=O)CC[C@]4(C)[C@H]3CC[C@]12C
			10784653	CC(=O)[C@H]1CC[C@H]2[C@@H]3CC[C@H]4C[C@@](O)(CC=C)CC[C@]4(C)[C@H]3CC[C@]12C
			10788278	CC(C)C(=O)O[C@H](C)[C@H]1CC[C@H]2[C@@H]3CC(=O)[C@H]4C[C@H](O)[C@H](O)C[C@]4(C)[C@H]3CC[C@]12C
			10790053	CC(=O)[C@H]1CC[C@H]2[C@@H]3CC[C@H]4C[C@@](O)(CI)CC[C@]4(C)[C@H]3CC[C@]12C
			10790110	CC(C)[C@@H]1CN(CCO1)[C@H]1C[C@@]2(C)[C@@H](CC[C@H]3[C@@H]4CC[C@H](C(C)=O)[C@@]4(C)CC(=O)[C@H]23)C[C@@H]1O
			10790274	C[C@]12CC[C@H]3[C@@H](CC[C@H]4C[C@H](O)[C@H](C[C@]34C)N3CCOCC3)[C@@H]1CC[C@@H]2C1(CO)OCCO1
			10790675	CC(C)C[C@@H]1CN(CCO1)[C@H]1C[C@@]2(C)[C@@H](CC[C@H]3[C@@H]4CC[C@H](C(C)=O)[C@@]4(C)CC(=O)[C@H]23)C[C@@H]1O
			10790676	CCC1(CC)CN(CCO1)[C@H]1C[C@@]2(C)[C@@H](CC[C@H]3[C@@H]4CC[C@H](C(C)=O)[C@@]4(C)CC(=O)[C@H]23)C[C@@H]1O
			10808280	CC(=O)[C@H]1CC[C@H]2[C@@H]3CC[C@H]4C[C@@](O)(CC#N)CC[C@]4(C)[C@H]3CC[C@]12C
			10808943	CC(=O)[C@H]1CC[C@H]2[C@@H]3CC[C@H]4C[C@@](O)(CCl)CC[C@]4(C)[C@H]3CC[C@]12C
			10812094	CCCC(=O)O[C@H](C)[C@H]1CC[C@H]2[C@@H]3CC(=O)[C@H]4C[C@H](O)[C@H](O)C[C@]4(C)[C@H]3CC[C@]12C
			10813342	CC(=O)[C@H]1CC[C@H]2[C@@H]3CC[C@H]4C[C@H](O)[C@H](C[C@]4(C)[C@H]3CC[C@]12C)N1CCSC(C)(C)C1
			10814907	CC1(OCCO1)[C@H]1CC[C@H]2[C@@H]3CC[C@H]4C[C@H](O)[C@H](C[C@]4(C)[C@H]3C(=O)C[C@]12C)N1CCOC(C)(C)C1
			10814984	CC1(OCCO1)[C@H]1CC[C@H]2[C@@H]3CC[C@H]4C[C@H](O)[C@H](C[C@]4(C)[C@H]3CC[C@]12C)N1CCSC(C)(C)C1
			10830437	CC(=O)[C@H]1CC[C@H]2[C@@H]3CC[C@@]4(C)C[C@H](O)CC[C@]4(C)[C@H]3CC[C@]12C
			10833532	C[C@@H]1C[C@H]2[C@@H]3CC[C@](O)(C(C)=O)[C@@]3(C)C[C@H](O)[C@@H]2[C@@]2(C)CCC(=O)C[C@]12O
			10834863	CC1(OCCO1)[C@H]1CC[C@H]2[C@@H]3CC[C@H]4C[C@@](O)(CC#C)CC[C@]4(C)[C@H]3CC[C@]12C
			10860614	CC(=O)[C@H]1CC[C@H]2[C@@H]3CC[C@H]4C[C@H](F)CC[C@]4(C)[C@H]3CC(=O)[C@]12C
			10861010	CO[C@H]1CC[C@@]2(C)[C@@H](CC[C@H]3[C@@H]4CC[C@H](C(=O)CO)[C@@]4(C)CC[C@H]23)C1
			10862672	C[C@H](OC(C)=O)[C@H]1CC[C@H]2[C@@H]3CC(=O)[C@H]4C[C@H](CC[C@]4(C)[C@H]3CC[C@]12C)OC(C)=O
			10863593	C[C@@H]([C@H]1CC[C@H]2[C@@H]3CC[C@H]4C[C@@H](NC(=O)c5ccccc5)[C@@H](O)C[C@]4(C)[C@H]3CC[C@]12C)N(C)C
			10863639	CC(=O)OCC(=O)[C@H]1CC[C@H]2[C@@H]3C[C@H]4OC[C@@]5(CC[C@H](O)C[C@]45Br)[C@H]3CC[C@]12C
			10903715	CO[C@H](C)[C@H]1CC[C@H]2[C@@H]3CC[C@H]4CC(=O)CC[C@]4(C)[C@H]3CC[C@]12C
			10908974	CCOC(=O)C(OC[C@@]12[C@H](CC[C@H]1[C@@H]1CC[C@H]3C[C@H](CC[C@]3(C)[C@H]1C[C@H]2O)O[Si](c1ccccc1)(c1ccccc1)C(C)(C)C)[C@@H](C)O)P(=O)(OCC)OCC
			10915796	C[C@@H](O)[C@H]1CC[C@H]2[C@@H]3CC[C@H]4C[C@H](CC[C@]4(C)[C@H]3CC(=O)[C@]12C)OC(C)=O
			10949802	CC(=O)O[C@H]1CC[C@]2(C)[C@H]3CC[C@@]4(C)[C@@H](CC[C@@H]4C(C)=O)[C@@H]3C[C@H](OC(C)=O)[C@H]2C1
			10970121	CO[C@H](C)[C@H]1CC[C@H]2[C@@H]3CC[C@H]4C[C@H](CC[C@]4(C)[C@H]3CC[C@]12C)OC
			10973762	CC[Si](CC)(CC)O[C@H]1CC[C@@]2(C)[C@@H](CC[C@H]3[C@@H]4CC[C@H](C(C)=O)[C@@]4(C)[C@@H](C[C@H]23)O[Si](CC)(CC)CC)C1
			10982978	C[C@@H](OC(C)=O)[C@H]1CC[C@H]2[C@@H]3C[C@@H](O)[C@@]4(O)C[C@H](CC[C@]4(C)[C@H]3CC[C@]12C)OC(C)=O
			10984371	CC(=O)O[C@H]1CC[C@@]2(C)[C@@H](CC[C@H]3[C@@H]4[C@H](O)[C@H](O)[C@](O[Si](C)(C)C)(C(C)=O)[C@@]4(C)[C@@H](C[C@H]23)OC(C)=O)C1
			11002103	CC(=O)[C@H]1CC[C@H]2[C@@H]3CC[C@H]4C[C@H](O)CC[C@]4(C)[C@H]3CC(=O)[C@]12C
			11004547	CC(=O)[C@H]1CC[C@H]2[C@@H]3CC[C@H]4C[C@H](CC[C@]4(C)[C@H]3CC[C@]12C)O[Si](C)(C)C(C)(C)C
			11012575	C[C@H](N)[C@H]1CC[C@H]2[C@@H]3CC[C@H]4CC(=O)CC[C@]4(C)[C@H]3CC[C@]12C
			11013133	CC(=O)[C@H]1CC[C@H]2[C@@H]3CC[C@H]4C[C@H](F)[C@@H](O)C[C@]4(C)[C@H]3CC[C@]12C
			11014288	CC(=O)O[C@H]1C[C@H]2[C@@H]3CC[C@H](C(C)=O)[C@@]3(C)CC[C@@H]2[C@@]2(C)CC[C@H](O)C[C@H]12
			11018509	CCCC[N+](CCCC)(CCCC)CCCC.CC(=O)O[C@H]1CC[C@@]2(C)[C@@H](CC[C@H]3[C@@H]4[C@@H](I)[C@H](OS([O-])(=O)=O)[C@](O[Si](C)(C)C)(C(C)=O)[C@@]4(C)[C@@H](C[C@H]23)OC(C)=O)C1
			11018510	CC(=O)O[C@H]1CC[C@@]2(C)[C@@H](CC[C@H]3[C@@H]4[C@@H](I)[C@H](OS(O)(=O)=O)[C@](O[Si](C)(C)C)(C(C)=O)[C@@]4(C)[C@@H](C[C@H]23)OC(C)=O)C1
			11026840	CC(=O)O[C@H]1CC[C@]2(C)[C@H]3CC[C@@]4(C)[C@@H](CC[C@@H]4C(C)=O)[C@@H]3C[C@@H](O)[C@@]2(Br)C1
			11034507	CC[C@H]1CC[C@H]2[C@@H]3C[C@@H]4O[C@@]44C[C@@H](O)CC[C@]4(C)[C@H]3CC[C@]12C
			11035016	CC(=O)[C@H]1CC[C@H]2[C@@H]3C[C@H](O)[C@H]4C[C@@H](O)CC[C@]4(C)[C@H]3CC[C@]12C
			11038527	CC(=O)OCC(=O)[C@H]1CC[C@H]2[C@@H]3C[C@@H]4OC[C@@]5(CC[C@@H](C[C@]45Br)OC(C)=O)[C@H]3CC[C@]12C
			11038571	CC1(OCCO1)[C@H]1CC[C@H]2[C@@H]3CC[C@H]4C[C@@](O)(CCS(=O)c5ccccc5)CC[C@]4(C)[C@H]3CC[C@]12C
			11067561	CC[C@H]1CC[C@H]2[C@@H]3C[C@@H](C)[C@@]4(O)CC(=O)CC[C@]4(C)[C@H]3CC[C@]12C
			11124220	[Na+].[Na+].C[C@@H](OS([O-])(=O)=O)[C@H]1CC[C@H]2[C@@H]3CC[C@H]4C[C@H](CC[C@]4(C)[C@H]3CC[C@]12C)OS([O-])(=O)=O
			11133579	C[C@H](OC(C)=O)[C@H]1CC[C@H]2[C@@H]3C[C@H](O)[C@H]4C[C@H](CC[C@]4(C)[C@H]3CC[C@]12C)OC(C)=O
			11133756	CC(=O)O[C@H]1CC[C@@]2(C)[C@@H](CC[C@H]3[C@@H]4CC[C@](Cl)(C(=O)CCl)[C@@]4(C)CC[C@H]23)C1
			11135042	CC(=O)OCC(=O)[C@H]1CC[C@H]2[C@@H]3C[C@@H](O)[C@@]4(Br)C[C@H](CC[C@]4(C)[C@H]3CC[C@]12C)OC(C)=O
			11142231	CC(=O)[C@H]1CC[C@H]2[C@@H]3CC[C@H]4C[C@H](O)[C@@H](O)C[C@]4(C)[C@H]3CC[C@]12C
			11156271	CC(=O)OCC(=O)[C@H]1CC[C@H]2[C@@H]3C[C@@H](Br)[C@@]4(O)C[C@H](CC[C@]4(C)[C@H]3CC[C@]12C)OC=O
			11179535	CC(=O)OCC(=O)[C@H]1CC[C@H]2[C@@H]3C[C@@H](O)[C@@]4(Br)C[C@H](CC[C@]4(C)[C@H]3CC[C@]12C)OC=O
			11189342	CC(=O)OC[C@@H](O)[C@H]1CC[C@H]2[C@@H]3CC[C@H]4C[C@H](CC[C@]4(C)[C@H]3CC[C@]12C)OC(C)=O
			11202168	CC(=O)OCC(=O)[C@H]1CC[C@H]2[C@@H]3C[C@H]4OC[C@@]5(CCC(=O)C[C@]45Br)[C@H]3CC[C@]12C
			11222129	C[C@@H]([C@H]1CC[C@H]2[C@@H]3CC[C@H]4C(=O)C(=O)CC[C@]4(C)[C@H]3CC[C@]12C)N(C)C
			11232849	C[C@@H]1C[C@H]2C[C@H](O)CC[C@]2(C)[C@H]2CC[C@@]3(C)[C@@H](CC[C@@H]3C(C)=O)[C@H]12
			11249447	C[C@@H]([C@H]1CC[C@H]2[C@@H]3CC[C@H]4[C@@H](OC(C)=O)[C@H](CC[C@]4(C)[C@H]3CC[C@]12C)N(C)C(=O)c1ccccc1)N(C)C
			11256042	CC[C@H]1C(=O)C[C@H]2[C@@H]3CC[C@H]4CC(=O)[C@H](O)C[C@]4(C)[C@H]3CC[C@]12C
			11259063	CCCCCO[C@H]1CC[C@@]2(C)[C@@H](CC[C@H]3[C@@H]4CC[C@H]([C@H](C)N(C)C)[C@@]4(C)CC[C@H]23)[C@@H]1O
			11267580	CC(=O)[C@H]1CC[C@H]2[C@@H]3CC[C@H]4CC(=O)CC[C@]4(C)[C@H]3[C@@H](O)C[C@]12C
			11282937	C[C@H](OC(C)=O)[C@H]1CC[C@H]2[C@@H]3CC(=O)[C@H]4C[C@@H](OC(C)=O)[C@H](C[C@]4(C)[C@H]3CC[C@]12C)OC(C)=O
			11303356	C[C@@H]1C[C@H]2CC(=O)CC[C@]2(C)[C@H]2CC[C@@]3(C)[C@@H](CC[C@@H]3C3(C)OCCO3)[C@H]12
			11316826	C[C@@H]([C@H]1CC[C@H]2[C@@H]3CC[C@H]4[C@H](OC(C)=O)[C@H](CC[C@]4(C)[C@H]3CC[C@]12C)OC(C)=O)N(C)C
			11340147	C[C@@H]([C@H]1CC[C@H]2[C@@H]3CC[C@H]4[C@@H](O)[C@@H](NC(=O)C=C(C)C)[C@@H](O)C[C@]4(C)[C@H]3CC[C@]12C)N(C)C
			11353290	C[C@@H]([C@H]1CC[C@H]2[C@@H]3CC[C@H]4[C@@H](OC(C)=O)[C@@H](NC(=O)C=C(C)C)[C@H](C[C@]4(C)[C@H]3CC[C@]12C)OC(C)=O)N(C)C
			11383316	C[C@@H]1C[C@H]2C[C@@H](O)CC[C@]2(C)[C@H]2CC[C@@]3(C)[C@@H](CC[C@@H]3C3(C)OCCO3)[C@H]12
			11393426	C[C@H]1C[C@H]2C[C@H](O)CC[C@]2(C)[C@H]2CC[C@@]3(C)[C@@H](CC[C@@H]3C(C)=O)[C@H]12
			11409483	C[C@@H]([C@H]1CC[C@H]2[C@@H]3CC[C@H]4[C@@H](OC(C)=O)[C@@H](NC(=O)C=C(C)C)[C@H](O)C[C@]4(C)[C@H]3CC[C@]12C)N(C)C
			11416318	C[C@@H]1C[C@H]2[C@@H]3CC[C@H](C(C)=O)[C@@]3(C)CC[C@@H]2[C@@]2(C)CC[C@@H](O)C[C@H]12
			11417103	CN[C@H]1CC[C@@]2(C)[C@@H](CC[C@H]3[C@@H]4CC[C@H]([C@H](C)N(C)C)[C@@]4(C)CC[C@H]23)C1
			11419629	CC(=O)O[C@H]1CC[C@]23CO[C@H](C[C@H]4[C@@H]5CC[C@H](C(C)=O)[C@@]5(C)CC[C@H]24)[C@@]3(Br)C1
			11438988	C[C@@H]1C[C@H]2C[C@@H](O)CC[C@]2(C)[C@H]2CC[C@@]3(C)[C@@H](CC[C@@H]3C(C)=O)[C@H]12
			11441316	CC(=O)[C@H]1CC[C@H]2[C@@H]3CC[C@H]4C[C@@H](CC[C@]4(C)[C@H]3C(=O)C[C@]12C)OP(O)(O)=O
			11443151	C[C@@H]([C@H]1CC[C@H]2[C@@H]3CC[C@H]4C[C@@H](NC(=O)C=C(C)C)[C@H](C[C@]4(C)[C@H]3CC[C@]12C)OC(C)=O)N(C)C
			11444147	CC([C@H]1CC[C@H]2[C@@H]3CC[C@H]4[C@@H](OC(C)=O)[C@@H](NC(=O)C=C(C)C)[C@@H](C[C@]4(C)[C@H]3CC[C@]12C)OC(C)=O)N(C)C
			11449978	CC[C@H]1C(=O)C[C@H]2[C@@H]3CC[C@H]4C[C@@H](O)CC[C@]4(C)[C@H]3CC[C@]12C
			11468268	COC(=O)[C@H]1O[C@@H](O[C@H](COC(C)=O)[C@H]2CC[C@H]3[C@@H]4CC[C@H]5C[C@H](CC[C@]5(C)[C@H]4CC[C@]23C)OC(C)=O)[C@H](OC(C)=O)[C@@H](OC(C)=O)[C@@H]1OC(C)=O
			11484381	CC[C@H]1C(=O)C[C@H]2[C@@H]3CC[C@H]4C[C@@H](O)C(=O)C[C@]4(C)[C@H]3CC[C@]12C
			11509478	CC(=O)[C@@]1(O)[C@H](O)C[C@H]2[C@@H]3CC(=O)[C@@]4(O)C[C@H](O)[C@H](O)C[C@]4(C)[C@H]3CC[C@]12C
			11511838	CC(=O)O[C@H]1CC[C@]23COS(=O)(=O)N[C@H](C[C@H]4[C@@H]5CC[C@H](C(C)=O)[C@@]5(C)CC[C@H]24)[C@]3(C1)OC(C)=O
			11518582	CC(=O)O[C@H]1CC[C@]23COS(=O)(=O)N[C@H](C[C@H]4[C@@H]5CC[C@H](C(C)=O)[C@@]5(C)CC[C@H]24)[C@]3(C1)C#N
			11530409	C[C@]12C[C@H](O)[C@H]3[C@@H](CC[C@H]4C[C@@H](O)CC[C@]34C)[C@@H]1CC[C@@H]2C(=O)CO
			11576447	CC(=O)[C@H]1CC[C@H]2[C@@H]3C[C@H]4SC[C@@]5(CCC(=O)C[C@]45I)[C@H]3CC[C@]12C
			11600293	CC(=O)[C@H]1CC[C@H]2[C@@H]3CC[C@H]4CC(O)CC[C@]4(C)[C@H]3CC[C@]12C.OC(c1ccc(cc1)N(CC(F)(F)F)S(=O)(=O)c1ccccc1)(C(F)(F)F)C(F)(F)F
			11602407	CC(=O)[C@H]1CC[C@H]2[C@H]3[C@H](CC[C@]12C)[C@@]1(C)CC[C@@H](O)C[C@@H]1CC3=O
			11603606	CC(=O)[C@@]1(O)[C@H](N)C[C@H]2[C@@H]3CC(=O)[C@@]4(O)C[C@H](O)[C@H](O)C[C@]4(C)[C@H]3CC[C@]12C
			11639804	CO[C@@H]1C[C@H]2[C@@H]3CC(=O)[C@@]4(O)C[C@H](O)[C@H](O)C[C@]4(C)[C@H]3CC[C@]2(C)[C@H]1C(C)=O
			11643866	COC1(C[C@@H](CO[C@@H]2O[C@H](CO)[C@@H](O)[C@H](O)[C@H]2O)CN1)C(=O)O[C@H]1C[C@H]2[C@@H]3CC[C@H]4C[C@H](CC[C@]4(C)[C@H]3CC[C@]2(C)[C@H]1C(C)=O)O[C@@H]1O[C@H](CO)[C@H](O[C@@H]2O[C@H](CO)[C@@H](O)[C@H](O[C@@H]3OC[C@@H](O)[C@H](O)[C@H]3O)[C@H]2O[C@@H]2O[C@H](CO)[C@@H](O)[C@H](O)[C@H]2O)[C@H](O)[C@H]1O
			11645699	CC(=O)[C@H]1CC[C@H]2[C@@H]3CC[C@H]4C[C@@H](O)CC[C@]4(C)[C@H]3[C@@H](O)C[C@]12C
			11646279	CC(=O)[C@H]1CC[C@H]2[C@@H]3CC(=O)[C@@]4(O)C[C@H](O)[C@H](O)C[C@]4(C)[C@H]3CC[C@]12C
			11655110	COC[C@@]1(O)CC[C@@]2(C)[C@@H](CC[C@H]3[C@@H]4CC[C@H](C(=O)CBr)[C@@]4(C)CC[C@H]23)C1
			11661201	CC(=O)[C@@]1(O)[C@@H](N)C[C@H]2[C@@H]3CC(=O)[C@@]4(O)C[C@H](O)[C@H](O)C[C@]4(C)[C@H]3CC[C@]12C
			11677177	CC(=O)O[C@H]1CC[C@]23COS(=O)(=O)N[C@H](C[C@H]4[C@@H]5CC[C@H](C(C)=O)[C@@]5(C)CC[C@H]24)[C@@]3(F)C1
			11695962	C[C@]12CC(=O)[C@H]3[C@@H](CC[C@H]4C[C@@H](O)CC[C@]34C)[C@@H]1CC[C@@H]2C(=O)CO
			11696905	CC(=O)[C@@]1(O)[C@@H](O)C[C@H]2[C@@H]3CC(=O)[C@@]4(O)C[C@H](O)[C@H](O)C[C@]4(C)[C@H]3CC[C@]12C
			11733960	CC(=O)OCC(=O)[C@H]1CC[C@H]2[C@@H]3C[C@H]4OC[C@@]5(CC[C@@H](C[C@]45Br)OC(C)=O)[C@H]3CC[C@]12C
			11739076	C[C@H]1C[C@H]2[C@@H]3CC[C@H](C(C)=O)[C@@]3(C)CC[C@@H]2[C@@]2(C)CC[C@@H](O)C[C@H]12
			11785267	CC(=O)OCC(=O)[C@H]1CC[C@H]2[C@@H]3C[C@H]4OC[C@@]5(CC[C@@H](C[C@]45Br)OC=O)[C@H]3CC[C@]12C
			11793026	COC[C@@]1(O)CC[C@@]2(C)[C@@H](CC[C@H]3[C@@H]4CC[C@H](C(C)=O)[C@@]4(C)CC[C@H]23)C1
			11793679	CC(=O)[C@H]1CC[C@H]2[C@@H]3CC[C@H]4C[C@@](O)(CCC=C)CC[C@]4(C)[C@H]3CC[C@]12C
			11793756	CC(=O)[C@H]1CC[C@H]2[C@@H]3CC[C@H]4C[C@@](O)(CN=[N+]=[N-])CC[C@]4(C)[C@H]3CC[C@]12C
			11796303	CC(=O)OCC(=O)[C@H]1CC[C@H]2[C@@H]3CC[C@H]4C[C@H](CC[C@]4(C)[C@H]3CC[C@]12C)OC(C)=O
			11798316	CC1(OCCO1)[C@H]1CC[C@H]2[C@@H]3CC[C@H]4C[C@H](O)[C@H](C[C@]4(C)[C@H]3CC[C@]12C)N1CCSCC1
			11799305	C[C@]12CC[C@H]3[C@@H](CC[C@H]4C[C@H](O)[C@H](C[C@]34C)N3CCOC(C)(C)C3)[C@@H]1CC[C@@H]2C1(CO)OCCO1
			11801168	CC(=O)[C@H]1CC[C@H]2[C@@H]3CC[C@H]4C[C@H](O)[C@H](C[C@]4(C)[C@H]3C(=O)C[C@]12C)N1CCOC(C1)(c1ccccc1)c1ccccc1
			11808836	CC(=O)[C@H]1CC[C@H]2[C@@H]3CC[C@H]4CCCC[C@]4(C)[C@H]3CC[C@]12C
			11809742	CO[C@H]1CC[C@@]2(C)[C@@H](CC[C@H]3[C@@H]4CC[C@H](C(C)=O)[C@@]4(C)CC[C@H]23)C1
			11813734	CC(C)(C)[Si](C)(C)OCC(=O)[C@H]1CC[C@H]2[C@@H]3CC[C@H]4C[C@@H](CC[C@]4(C)[C@H]3CC[C@]12C)O[Si](C)(C)C(C)(C)C
			11828075	C[C@@H](O)[C@H]1CC[C@H]2[C@@H]3CC[C@H]4C[C@H](CC[C@]4(C)[C@H]3C[C@@H](O)[C@]12CO)O[Si](c1ccccc1)(c1ccccc1)C(C)(C)C
			11869534	C[C@]12CC[C@H]3[C@@H](CC[C@H]4CC(=O)CC[C@]34C)[C@@H]1CC[C@@H]2C(=O)COC(=O)CCC([O-])=O
			11869535	C[C@]12CC[C@H]3[C@@H](CC[C@H]4CC(=O)CC[C@]34C)[C@@H]1CC[C@@H]2C(=O)COC(=O)CCC(O)=O
			11869566	CC(=O)OCC(=O)[C@@]1(O)CC[C@H]2[C@@H]3CC[C@H]4CC(=O)CC[C@]4(C)[C@H]3C(=O)C[C@]12C
			11871992	CC(=O)OCC(=O)[C@@]1(O)CC[C@H]2[C@@H]3CC[C@H]4CC(=O)CC[C@]4(C)[C@H]3CC[C@]12C
			11872689	CC(=O)O[C@@H]1C[C@@]2(C)[C@@H](CC[C@@H]2C(C)=O)[C@@H]2CC[C@H]3CC(=O)CC[C@]3(C)[C@@H]12
			11872797	CC(=O)O[C@@H]1CC[C@@]2(C)[C@@H](CC[C@H]3[C@@H]4CC[C@H](C(C)=O)[C@@]4(C)CC(=O)[C@H]23)C1
			11875898	CC(=O)[C@@]1(O)CC[C@H]2[C@@H]3C[C@H](O)[C@H]4CC(=O)CC[C@]4(C)[C@H]3CC[C@]12C
			11876241	C[C@H]1C[C@H]2[C@@H]3CC[C@H]4C[C@H](O)CC[C@]4(C)[C@H]3CC[C@]2(C)[C@@]1(O)C(C)=O
			11876251	C[C@@H]1C[C@H]2[C@@H]3CC[C@H]4C[C@H](O)CC[C@]4(C)[C@H]3CC[C@]2(C)[C@@]1(O)C(C)=O
			11876270	C[C@@H]1C[C@H]2[C@@H]3CC[C@H]4C[C@H](O)CC[C@]4(C)[C@H]3CC[C@]2(C)[C@@]1(O)C(=O)CBr
			11876343	CC(=O)[C@@]1(O)[C@H](Cl)C[C@H]2[C@@H]3CC[C@H]4C[C@H](O)CC[C@]4(C)[C@H]3CC[C@]12C
			11876344	CC(=O)[C@@]1(O)[C@@H](Cl)C[C@H]2[C@@H]3CC[C@H]4C[C@H](O)CC[C@]4(C)[C@H]3CC[C@]12C
			11876345	CC(=O)[C@@]1(O)[C@H](O)C[C@H]2[C@@H]3CC[C@H]4C[C@H](O)CC[C@]4(C)[C@H]3CC[C@]12C
			11876353	CC(=O)O[C@@H]1CC[C@@]2(C)[C@@H](CC[C@H]3[C@@H]4C[C@H](O)[C@](O)(C(C)=O)[C@@]4(C)CC[C@H]23)C1
			11876375	C[C@@H]1C[C@H]2[C@@H]3CC[C@H]4C[C@@H](O)CC[C@]4(C)[C@H]3CC[C@]2(C)[C@@]1(O)C(=O)COC(C)=O
			11876475	CC(=O)OCC(=O)[C@H]1CC[C@H]2[C@@H]3CC[C@H]4CC(=O)CC[C@]4(C)[C@H]3CC[C@]12C
			11877470	C[C@]12CC[C@H]3[C@@H](CC[C@H]4C[C@@H](O)CC[C@]34C)[C@@H]1CC[C@@H]2C(=O)C[N+]#N
			11877471	CC(=O)O[C@H]1CC[C@@]2(C)[C@@H](CC[C@H]3[C@@H]4CC[C@H](C(=O)C[N+]#N)[C@@]4(C)CC[C@H]23)C1
			11877475	C[C@]12CC[C@H]3[C@@H](CC[C@H]4C[C@@H](O)CC[C@]34C)[C@@H]1CC[C@@H]2C(=O)CO
			11877508	C[C@]12CC[C@H]3[C@@H](CC[C@H]4C[C@@H](O)CC[C@]34C)[C@@H]1CC[C@@H]2CCO
			11877509	CC(=O)O[C@H]1CC[C@@]2(C)[C@@H](CC[C@H]3[C@@H]4CC[C@H](CCO)[C@@]4(C)CC[C@H]23)C1
			11877515	COCC(=O)[C@H]1CC[C@H]2[C@@H]3CC[C@H]4C[C@@H](O)CC[C@]4(C)[C@H]3CC[C@]12C
			11877516	C[C@]12CC[C@H]3[C@@H](CC[C@H]4C[C@H](CC[C@]34C)O[C@@H]3CCCOC3)[C@@H]1CC[C@@H]2CCO
			11877517	C[C@]12CC[C@H]3[C@@H](CC[C@H]4C[C@H](CC[C@]34C)O[C@H]3CCCOC3)[C@@H]1CC[C@@H]2CCO
			11877525	CC(=O)[C@H]1CC[C@H]2[C@@H]3CC[C@H]4C[C@@H](CC[C@]4(C)[C@H]3CC[C@]12C)OC=O
			11877528	C[C@]12CC[C@H]3[C@@H](CC[C@H]4C[C@H](CC[C@]34C)O[C@@H]3CCCCO3)[C@@H]1CC[C@@H]2CC=O
			11877529	C[C@]12CC[C@H]3[C@@H](CC[C@H]4C[C@@H](CC[C@]34C)O[C@@H]3CCCCO3)[C@@H]1CC[C@@H]2CC=O
			11889565	CC(=O)[C@@]1(O)CC[C@H]2[C@@H]3CC[C@H]4CC(=O)CC[C@]4(C)[C@H]3CC[C@]12C
			11944635	CC(=O)[C@H]1CC[C@H]2[C@@H]3CC[C@H]4C[C@H](CC[C@]4(C)[C@H]3CC[C@]12C)OS(=O)(=O)c1ccc(C)cc1
			11944636	C[C@H](OC(C)=O)[C@H]1CC[C@H]2[C@@H]3CC[C@H]4C[C@H](CC[C@]4(C)[C@H]3CC[C@]12C)OS(=O)(=O)c1ccc(C)cc1
			11944641	C[C@]12CC[C@H]3[C@@H](CC[C@H]4C[C@H](CC[C@]34C)O[C@@H]3CCCCO3)[C@@H]1CC[C@@H]2C(=O)COC(=O)C=C
			11944642	C[C@]12CC[C@H]3[C@@H](CC[C@H]4C[C@@H](CC[C@]34C)O[C@@H]3CCCCO3)[C@@H]1CC[C@@H]2C(=O)COC(=O)C=C
			11944646	C[C@H](OC(C)=O)[C@H]1CC[C@H]2[C@@H]3CC[C@H]4C[C@@H](CC[C@]4(C)[C@H]3CC[C@]12C)OC(=O)Cc1ccc(cc1)C(=O)c1ccccc1
			11944651	CC(=O)O[C@H]1CC[C@@]2(C)[C@@H](CC[C@H]3[C@@H]4CC[C@H](C(=O)CO[C@@H]5CCCCO5)[C@@]4(C)CC[C@H]23)C1
			11944652	CC(=O)O[C@H]1CC[C@@]2(C)[C@@H](CC[C@H]3[C@@H]4CC[C@H](C(=O)CO[C@H]5CCCCO5)[C@@]4(C)CC[C@H]23)C1
			11954102	CC(=O)[C@H]1CC[C@H]2[C@@H]3C[C@@H](F)[C@@]4(O)CC(=O)CC[C@]4(C)[C@H]3CC[C@]12C
			11961597	CC(=O)N[C@@H]1C[C@H]2[C@@H]3CC[C@H](C(C)=O)[C@@]3(C)CC[C@@H]2[C@@]2(C)CC[C@@H](C[C@]12O)OC(C)=O
			12020359	C[C@@H](OC(C)=O)[C@H]1CC[C@H]2[C@@H]3C[C@H]4OC[C@@]5(CC[C@@H](C[C@]45Br)OC(C)=O)[C@H]3CC[C@]12C
			12313879	C[C@@H]([C@H]1CC[C@H]2[C@@H]3CC[C@H]4C[C@@H](CC[C@]4(C)[C@H]3CC[C@]12C)N(C)C(=O)C=C(C)C)N(C)C
			12358739	CC(O)[C@H]1CC[C@H]2[C@@H]3CC[C@H]4C[C@@H](O)CC[C@]4(C)[C@H]3CC[C@]12C
			12358747	C[C@H](O)[C@@]1(O)CC[C@H]2[C@@H]3CC[C@H]4C[C@@H](O)CC[C@]4(C)[C@H]3CC[C@]12C
			12358748	C[C@@H](O)[C@@]1(O)CC[C@H]2[C@@H]3CC[C@H]4C[C@@H](O)CC[C@]4(C)[C@H]3CC[C@]12C
			12358750	C[C@H](O)[C@@]1(O)CC[C@H]2[C@@H]3CC[C@H]4C[C@H](O)CC[C@]4(C)[C@H]3CC[C@]12C
			12444612	C[C@]12C[C@H](O)[C@H]3[C@@H](CC[C@H]4C[C@@H](O)CC[C@]34C)[C@@H]1CC[C@]2(O)C(=O)CO
			12444617	C[C@]12CC(=O)[C@H]3[C@@H](CC[C@H]4C[C@@H](O)CC[C@]34C)[C@@H]1CC[C@]2(O)C(=O)CO
			12816693	C[C@]12C[C@H](O)[C@H]3[C@@H](CC[C@H]4CC(=O)CC[C@]34C)[C@@H]1CC[C@]2(O)C(=O)CO
			12816698	CC(C)(C)[Si](C)(C)OCC(=O)[C@@]1(O)CC[C@H]2[C@@H]3CC[C@H]4CC(=O)CC[C@]4(C)[C@H]3[C@@H](O)C[C@]12C
			12816700	CC(C)(C)[Si](C)(C)OCC(=O)[C@@]1(O)CC[C@H]2[C@@H]3CC[C@H]4C[C@H](O)CC[C@]4(C)[C@H]3[C@@H](O)C[C@]12C
			13243168	C[C@@H]1C[C@H]2[C@@H]3C[C@@H](F)[C@@]4(Br)C[C@@H](O)CC[C@]4(C)[C@H]3CC[C@]2(C)[C@@]1(O)C(C)=O
			14058189	CC(=O)[C@H]1CC[C@H]2[C@@H]3CC(=O)[C@H]4CC(=O)CC[C@]4(C)[C@H]3CC[C@]12C
			14101012	CC(=O)O[C@H]1CC[C@]23CO[C@@H](C[C@H]4[C@@H]5CC[C@H](C(C)=O)[C@@]5(C)CC[C@H]24)[C@@]3(Br)C1
			14428329	C[C@]12CC[C@H]3[C@@H](CC[C@H]4CC(=O)CC[C@]34C)[C@@H]1CC[C@]2(O)C(=O)CO
			15043261	C[C@@H]([C@H]1CC[C@H]2[C@@H]3CC[C@H]4[C@@H](OC(C)=O)[C@@H](NC(=O)c5ccccc5)[C@@H](O)C[C@]4(C)[C@H]3CC[C@]12C)N(C)C
			15462669	C[C@@H]([C@H]1CC[C@H]2[C@@H]3CC[C@H]4C[C@@H](CC[C@]4(C)[C@H]3C(=C)C[C@]12C)N(C)C(=O)c1ccccc1)N(C)C
			15462671	CC(C)[C@@H]1CN([C@H]2CC[C@]3(C)[C@H]4CC[C@@]5(C)[C@@H](C[C@@H](O)[C@@H]5[C@H](C)N(C)C)[C@@H]4CC[C@H]3C2=O)C1=O
			15481539	CC(=O)[C@H]1CC[C@H]2[C@@H]3C[C@@H](O)[C@@]4(O)C[C@@H](O)CC[C@]4(C)[C@H]3CC[C@]12C
			15888211	CC(=O)OCC(=O)[C@H]1CC[C@H]2[C@@H]3C[C@@H]4OC[C@@]5(CC[C@H](O)C[C@]45Br)[C@H]3CC[C@]12C
			15888212	CC(=O)OCC(=O)[C@H]1CC[C@H]2[C@@H]3C[C@@H]4OC[C@@]5(CCC(=O)C[C@]45Br)[C@H]3CC[C@]12C
			16106107	CC(=O)O[C@H]1CC[C@]2(C)[C@H]3CC[C@@]4(C)[C@@H](CC[C@@H]4C(C)=O)[C@@H]3CC[C@@]2(O)C1
			16106108	CC(=O)O[C@H]1CC[C@@]2(C)[C@@H](CC[C@@H]3[C@@H]2CC[C@]2(C)[C@H](CC[C@@]32O)C(C)=O)C1
			16118257	C[C@]12C[C@H](O)[C@H]3[C@@H](CC[C@@]4(O)C[C@H](O)CC[C@]34C)[C@@H]1CC[C@]2(O)C(=O)CO
			16118708	CC(=O)[C@H]1CC[C@H]2[C@@H]3CC[C@H]4C[C@H](O)CC[C@]4(C)[C@H]3C(O)C[C@]12C
			16401945	CC(=O)OCC(=O)[C@]1(CC[C@H]2[C@@H]3CC[C@H]4C[C@@H](CC[C@]4(C)[C@H]3CC[C@]12C)OC(C)=O)OC(C)=O
			16402312	C[C@@H]1C[C@H]2[C@@H]3CC[C@H]4C[C@@H](CC[C@]4(C)[C@H]3CC[C@]2(C)[C@@]1(OO)C(C)=O)OC(C)=O
			16402382	CC(=O)[C@@]1(O)[C@H](O)C[C@H]2[C@@H]3CC(F)[C@@]4(Br)C[C@H](O)CC[C@]4(C)[C@H]3CC[C@]12C
			16402485	C[C@@H]1C[C@H]2[C@@H]3CC[C@H]4C[C@@H](CC[C@]4(C)[C@H]3CC[C@]2(C)[C@@]1(O)C(C)=O)OC(=O)c1ccccc1
			16402613	CC(=O)[C@@]1(O)C(Cl)C[C@H]2[C@@H]3CC[C@H]4C[C@H](O)CC[C@]4(C)[C@H]3CC[C@]12C
			16402688	C[C@@H]1C[C@H]2[C@@H]3CC[C@H]4C[C@@H](CC[C@]4(C)[C@H]3CC[C@]2(C)[C@@]1(OC(C)=O)C(=O)COC(C)=O)OC(C)=O
			16403014	C[C@@H]1C[C@H]2[C@@H]3CC[C@H]4C[C@H](O)CC[C@]4(C)[C@H]3CC[C@]2(C)[C@@]1(OC(=O)c1cccc(I)c1)C(C)=O
			16403082	C[C@@H]1C[C@H]2[C@@H]3CC[C@H]4C[C@@H](CC[C@]4(C)[C@H]3CC[C@]2(C)[C@@]1(O)C(=O)COC(C)=O)OC(C)=O
			16403120	CC(=O)O[C@@H]1CC[C@@]2(C)[C@H](C1)C[C@@H](OC(=O)Cc1ccc(I)cc1)[C@H]1[C@@H]3CC[C@](O)(C(C)=O)[C@@]3(C)CC[C@H]21
			16403499	CC(=O)O[C@@H]1CC[C@@]2(C)[C@@H](CC[C@H]3[C@@H]4C[C@@H](Br)[C@](O)(C(C)=O)[C@@]4(C)CC[C@H]23)C1
			16753257	C[C@H](O)[C@H]1[C@@H](O)C[C@H]2[C@@H]3CC[C@H]4C[C@@H](O)CC[C@]4(C)[C@H]3CC[C@]12C
			16753258	C[C@H](O)[C@H]1[C@H](Br)C[C@H]2[C@@H]3CC[C@H]4C[C@@H](O)CC[C@]4(C)[C@H]3CC[C@]12C
			17757573	CC(Cl)CCCCN(C)[C@H]1CC[C@@]2(C)[C@@H](CC[C@H]3[C@@H]4CC[C@H]([C@H](C)N(C)C)[C@@]4(C)CC[C@H]23)C1
			18391408	CC(=O)[C@H]1CC[C@H]2[C@@H]3CC[C@H]4C[C@](O)(CC[C@]4(C)[C@H]3CC[C@]12C)\C=C\c1ccccc1
			18391425	CC(=O)[C@H]1CC[C@H]2[C@@H]3CC[C@H]4C[C@](O)(CC[C@]4(C)[C@H]3CC[C@]12C)C#CCCO
			18653146	CC(=O)[C@H]1CC[C@H]2[C@@H]3CC[C@H]4C[C@@](C)(O)CC[C@]4(C)[C@H]3CC[C@]12C
			20054820	C[C@]12C[C@H](O)[C@H]3[C@@H](CC[C@H]4C[C@@H](O)CC[C@]34C)[C@@H]1CC[C@]2(O)C(O)CO
			20054821	C[C@]12CC[C@H]3[C@@H](CC[C@H]4C[C@@H](O)CC[C@]34C)[C@@H]1CC[C@]2(O)C(O)CO
			20054822	C[C@]12CC[C@H]3[C@@H](CC[C@H]4C[C@@H](O)CC[C@]34C)[C@@H]1CC[C@]2(O)C(=O)CO
			20056349	C[C@@H](CO)CCC(=O)O[C@H]1C[C@H]2[C@@H]3CC[C@H]4C[C@@H](O)CC[C@]4(C)[C@H]3CC[C@]2(C)[C@H]1C(C)=O
			20704699	C[C@@H](OC(C)=O)[C@H]1CC[C@H]2[C@@H]3C[C@@H]4OC[C@@]5(CC[C@@H](C[C@]45O)OC(C)=O)[C@H]3CC[C@]12C
			20834247	CC(OS([O-])(=O)=O)[C@H]1CC[C@H]2[C@@H]3CC[C@H]4C[C@H](CC[C@]4(C)[C@H]3CC[C@]12C)OS([O-])(=O)=O
			20834248	CC(OS(O)(=O)=O)[C@H]1CC[C@H]2[C@@H]3CC[C@H]4C[C@H](CC[C@]4(C)[C@H]3CC[C@]12C)OS(O)(=O)=O
			20837572	C[Si](C)(C)O[Si](C)(C)C.CC[C@H]1CC[C@H]2[C@@H]3CC[C@H]4CCCC[C@]4(C)[C@H]3C[C@H](O)[C@]12C
			20837573	CC[C@H]1CC[C@H]2[C@@H]3CC[C@H]4CCCC[C@]4(C)[C@H]3C[C@H](O)[C@]12C
			20837574	C[Si](C)(C)O[Si](C)(C)C.CC[C@H]1CC[C@H]2[C@@H]3CC[C@H]4CCCC[C@]4(C)[C@H]3C[C@@H](O)[C@]12C
			20837575	CC[C@H]1CC[C@H]2[C@@H]3CC[C@H]4CCCC[C@]4(C)[C@H]3C[C@@H](O)[C@]12C
			20837587	CC(C)[Si](C)(C)O[Si](C)(C)C(C)C.CC[C@H]1CC[C@H]2[C@@H]3CC[C@H]4CCCC[C@]4(C)[C@H]3C[C@H](O)[C@]12C
			20837588	CC(C)[Si](C)(C)O[Si](C)(C)C(C)C.CC[C@H]1CC[C@H]2[C@@H]3CC[C@H]4CCCC[C@]4(C)[C@H]3C[C@@H](O)[C@]12C
			20837592	CC[C@H]1CC[C@H]2[C@@H]3CC[C@H]4CCCC[C@]4(C)[C@H]3C[C@@H](OC(=O)COC)[C@]12C
			20837593	CC[C@H]1CC[C@H]2[C@@H]3CC[C@H]4CCCC[C@]4(C)[C@H]3C[C@H](OC(=O)COC)[C@]12C
			20837594	CCCC(=O)O[C@@H]1C[C@H]2[C@@H](CC[C@H]3CCCC[C@]23C)[C@@H]2CC[C@H](CC)[C@@]12C
			20841825	C[C@]12CC[C@H]3[C@@H](CC[C@H]4C[C@@H](CC[C@]34C)OS([O-])(=O)=O)[C@@H]1CC[C@@H]2C(O)CO
			20841826	C[C@]12CC[C@H]3[C@@H](CC[C@H]4C[C@@H](CC[C@]34C)OS(O)(=O)=O)[C@@H]1CC[C@@H]2C(O)CO
			20847815	COC1(CC[C@@]2(C)[C@@H](CC[C@H]3[C@@H]4CC[C@H](C(C)=O)[C@@]4(C)CC[C@H]23)C1)OC
			21116119	C[C@@H](O)[C@@]1(O)CC[C@H]2[C@@H]3CC[C@H]4C[C@H](O)CC[C@]4(C)[C@H]3CC[C@]12C
			21117400	CC(NCCN(C)C)[C@H]1CC[C@H]2[C@@H]3CC[C@H]4C[C@@H](O)CC[C@]4(C)[C@H]3CC[C@]12C
			21117401	C[C@H](NCCN(C)C)[C@H]1CC[C@H]2[C@@H]3CC[C@H]4C[C@@H](O)CC[C@]4(C)[C@H]3CC[C@]12C
			21117696	C[C@@H]1C[C@H]2[C@@H]3C[C@@H](F)[C@@]4(O)CC(=O)CC[C@]4(C)[C@H]3CC[C@]2(C)[C@@]1(O)C(=O)COC(C)=O
			21117957	CC(=O)[C@H]1CC[C@H]2[C@@H]3CC[C@H]4CC(O)CC[C@]4(C)[C@H]3C(=O)C[C@]12C
			21120685	CC(O)[C@@]1(O)CC[C@H]2[C@@H]3[C@H](O)C[C@H]4C[C@@H](O)CC[C@]4(C)[C@H]3CC[C@]12C
			21124408	CC(O)[C@H]1CC[C@H]2[C@@H]3CC[C@H]4C[C@H](O)CC[C@]4(C)[C@H]3CC[C@]12C
			21125849	CC(=O)[C@H]1CC[C@H]2[C@@H]3CC[C@H]4CCCC(NC(=O)CN)[C@]4(C)[C@H]3CC[C@]12C
			21125959	CC(=O)[C@H]1CC[C@H]2[C@@H]3CC[C@H]4C[C@](O)(CC[C@]4(C)[C@H]3CC[C@]12C)C(F)(F)F
			21125993	C[C@]12C[C@H](O)[C@H]3[C@@H](CC[C@H]4C[C@@H](O)CC[C@]34C)[C@@H]1CC[C@@H]2C(O)CO
			21126218	CC(O)[C@H]1CC[C@H]2[C@@H]3CC[C@H]4C[C@H](CC[C@]4(C)[C@H]3CC[C@]12C)OS([O-])(=O)=O
			21126219	CC(O)[C@H]1CC[C@H]2[C@@H]3CC[C@H]4C[C@H](CC[C@]4(C)[C@H]3CC[C@]12C)OS(O)(=O)=O
			21155366	CC(O)[C@H]1CC[C@H]2[C@@H]3CC[C@H]4CC(=O)CC[C@]4(C)[C@H]3CC[C@]12C
			21155375	CC(=O)[C@H]1CC[C@H]2[C@@H]3CC[C@H]4C[C@@H](CC[C@]4(C)[C@H]3CC[C@]12C)OS([O-])(=O)=O
			21155376	CC(=O)[C@H]1CC[C@H]2[C@@H]3CC[C@H]4C[C@@H](CC[C@]4(C)[C@H]3CC[C@]12C)OS(O)(=O)=O
			21155377	CC(=O)[C@H]1CC[C@H]2[C@@H]3CC[C@H]4C[C@H](CC[C@]4(C)[C@H]3CC[C@]12C)OS([O-])(=O)=O
			21307960	CC[C@H]1CC[C@H]2[C@@H]3CC[C@H]4CC(=O)C(=O)C[C@]4(C)[C@H]3CC[C@]12C
			21310314	COC[C@@]1(O)CC[C@@]2(C)[C@@H](CC[C@H]3[C@@H]4CC[C@H](C(=O)CSc5ccc(cc5)N(C)C)[C@@]4(C)CC[C@H]23)C1
			21310315	COC[C@@]1(O)CC[C@@]2(C)[C@@H](CC[C@H]3[C@@H]4CC[C@H](C(=O)CS(=O)(=O)c5ccc(F)cc5)[C@@]4(C)CC[C@H]23)C1
			21310326	C[C@]12CC[C@H]3[C@@H](CC[C@H]4C[C@H](O)CC[C@]34C)[C@@H]1CC[C@@H]2C(=O)CSc1ccncc1
			21310327	C[C@]12CC[C@H]3[C@@H](CC[C@H]4C[C@H](O)CC[C@]34C)[C@@H]1CC[C@@H]2C(=O)CSC1=CCN(CI)C=C1 |c:34,t:28|
			21310360	CC(=O)[C@H]1CC[C@H]2[C@@H]3CC[C@H]4CC(I)CC[C@]4(C)[C@H]3CC[C@]12C
			21310362	COCC1CC[C@@]2(C)[C@@H](CC[C@H]3[C@@H]4CC[C@H](C(C)=O)[C@@]4(C)CC[C@H]23)C1
			21579182	C[C@@H](CCC(=O)O[C@H]1C[C@H]2[C@@H]3CC[C@H]4C[C@H](CC[C@]4(C)[C@H]3CC[C@]2(C)[C@H]1C(C)=O)O[C@@H]1O[C@H](CO)[C@H](O[C@@H]2O[C@H](CO)[C@@H](O)[C@H](O[C@@H]3OC[C@@H](O)[C@H](O)[C@H]3O)[C@H]2O[C@@H]2OC[C@@H](O)[C@H](O)[C@H]2O)[C@H](O)[C@H]1O[C@@H]1O[C@@H](C)[C@H](O)[C@@H](O)[C@H]1O)CO[C@@H]1O[C@H](CO)[C@@H](O)[C@H](O)[C@H]1O
			21586289	COCO[C@@H]1C[C@@]2(C)[C@@H](CC[C@H]3[C@@H]4CC[C@H]([C@H](C)O)[C@@]4(C)CC[C@H]23)C[C@@H]1O
			21586290	COCO[C@H]1C[C@@H]2CC[C@H]3[C@@H]4CC[C@H]([C@H](C)O)[C@@]4(C)CC[C@@H]3[C@@]2(C)C[C@H]1O
			21589246	CC(=O)O[C@H]1CC[C@@]2(CO[Si](C)(C)C(C)(C)C)[C@@H](CC[C@H]3[C@@H]4CC[C@H](C(C)=O)[C@@]4(C)CC[C@H]23)C1
			21589247	CC(=O)[C@H]1CC[C@H]2[C@@H]3CC[C@H]4C[C@@H](O)CC[C@]4(CO[Si](C)(C)C(C)(C)C)[C@H]3CC[C@]12C
			21625942	CC[C@@H]1CN(CCO1)[C@H]1C[C@@]2(C)[C@@H](CC[C@H]3[C@@H]4CC[C@H](C(C)=O)[C@@]4(C)CC(=O)[C@H]23)C[C@@H]1O
			21625943	CC[C@H]1CN(CCO1)[C@H]1C[C@@]2(C)[C@@H](CC[C@H]3[C@@H]4CC[C@H](C(C)=O)[C@@]4(C)CC(=O)[C@H]23)C[C@@H]1O
			21626486	C[C@H](O)[C@H]1C(=O)C[C@H]2[C@@H]3CC[C@H]4C[C@@H](O)CC[C@]4(C)[C@H]3CC[C@]12C
			21626487	C[C@H](O)[C@H]1C(=O)C[C@H]2[C@@H]3CC[C@H]4C[C@H](O)CC[C@]4(C)[C@H]3CC[C@]12C
			21626488	C[C@H](OC(C)=O)[C@H]1C(=O)C[C@H]2[C@@H]3CC[C@H]4C[C@H](CC[C@]4(C)[C@H]3CC[C@]12C)OC(C)=O
			21627847	CC[C@H]1CC[C@H]2[C@@H]3CC[C@@]4(N)CCCC[C@]4(C)[C@H]3CC[C@]12C
			21627848	CC[C@H]1CC[C@H]2[C@@H]3CC[C@]4(CCCC[C@]4(C)[C@H]3CC[C@]12C)N=[N+]=[N-]
			21627849	CC[C@H]1CC[C@H]2[C@@H]3CC[C@H]4CCCC[C@]4(C)[C@H]3C(=O)C[C@]12C
			21627850	CC[C@H]1CC[C@H]2[C@@H]3CC[C@H]4CCCC[C@]4(C)[C@H]3[C@H](O)C[C@]12C
			21627851	CC[C@H]1CC[C@H]2[C@@H]3CC[C@H]4CCCC[C@]4(C)[C@H]3[C@@H](O)C[C@]12C
			21631691	C[C@@H]([C@H]1CC[C@H]2[C@@H]3CC[C@H]4C[C@@H](CC[C@]4(C)[C@H]3C[C@@H](OC(C)=O)[C@]12C)N(C)C(=O)c1ccccc1)N(C)C
			21631692	C[C@@H]([C@H]1CC[C@H]2[C@@H]3CC[C@H]4C[C@@H](CC[C@]4(C)[C@H]3C[C@@H](O)[C@]12C)N(C)C(=O)C=C(C)C)N(C)C
			21632663	C[C@@H]1C[C@H]2[C@@H]3CC[C@H]4C[C@@H](O)CC[C@]4(C)[C@H]3CC[C@]2(C)[C@H]1C(C)=O
			21632666	C[C@@H]1C[C@H]2[C@@H]3CC[C@H]4C[C@@H](O)CC[C@]4(C)[C@]33O[C@@H]3C[C@]2(C)[C@H]1C(C)=O
			21632667	C[C@@H]1C[C@H]2[C@@H]3CC[C@H]4C[C@H](CC[C@]4(C)[C@]33O[C@@H]3C[C@]2(C)[C@H]1C(C)=O)OC(C)=O
			21632668	C[C@@H]1C[C@H]2[C@@H]3CC[C@H]4C[C@H](CC[C@]4(C)[C@H]3[C@@H](C[C@]2(C)[C@@]1(O)C(C)=O)OC(C)=O)OC(C)=O
			21632669	C[C@@H]1C[C@H]2[C@@H]3CC[C@H]4C[C@H](CC[C@]4(C)[C@]33O[C@@H]3C[C@]2(C)[C@@]1(O)C(C)=O)OC(C)=O
			21632670	C[C@@H]1C[C@H]2[C@@H]3CC[C@H]4C[C@@H](O)CC[C@]4(C)[C@H]3[C@H](O)C[C@]2(C)[C@@]1(O)C(=O)CBr
			21632671	C[C@@H]1C[C@H]2[C@@H]3CC[C@H]4C[C@@H](O)CC[C@]4(C)[C@H]3[C@H](O)C[C@]2(C)[C@@]1(O)C(=O)COC(C)=O
			21632672	C[C@@H]1C[C@H]2[C@@H]3CC[C@H]4CC(=O)CC[C@]4(C)[C@H]3[C@H](O)C[C@]2(C)[C@@]1(O)C(=O)COC(C)=O
			21634666	CC[C@H]1C(=O)C[C@H]2[C@@H]3CC[C@H]4C[C@@H](O)[C@H](O)C[C@]4(C)[C@H]3CC[C@]12C
			21722876	CC(=O)O[C@@H]1CC[C@@]2(C)[C@@H](CC[C@H]3[C@@H]4CC[C@](O)(C(C)=O)[C@@]4(C)CC[C@]23F)C1
			22211359	C[C@]12CC[C@H]3[C@@H](C[C@H](OS(O)(=O)=O)[C@H]4C[C@H](CC[C@]34C)OS(O)(=O)=O)[C@@H]1CC[C@@H]2C(=O)CO
			22211699	C[C@@H](O)[C@H]1CC[C@H]2[C@@H]3CC[C@H]4CC(=O)CC[C@]4(C)[C@H]3CC[C@]12C
			22211759	CC[C@H]1CC[C@H]2[C@@H]3CC[C@H]4CCCC[C@]4(C)[C@H]3CC[C@]12CN(C)C#N
			22211800	CC(O[Si](C)(C)C)[C@]1(CC[C@H]2[C@@H]3CC[C@H]4C[C@@H](CC[C@]4(C)[C@H]3CC[C@]12C)O[Si](C)(C)C)O[Si](C)(C)C
			22211803	C[C@@H](O[Si](C)(C)C)[C@]1(CC[C@H]2[C@@H]3CC[C@H]4C[C@H](CC[C@]4(C)[C@H]3CC[C@]12C)O[Si](C)(C)C)O[Si](C)(C)C
			22211862	C[C@@H](O[Si](C)(C)C(C)(C)C)[C@H]1CC[C@H]2[C@@H]3CC[C@H]4C[C@H](CC[C@]4(C)[C@H]3CC[C@]12C)O[Si](C)(C)C(C)(C)C
			22211863	C[C@H](O[Si](C)(C)C(C)(C)C)[C@H]1CC[C@H]2[C@@H]3CC[C@H]4C[C@H](CC[C@]4(C)[C@H]3CC[C@]12C)O[Si](C)(C)C(C)(C)C
			22212656	CC(O)[C@H]1CC[C@H]2[C@@H]3CC[C@H]4C[C@H](CC[C@]4(C)[C@H]3CC[C@]12C)OC(C)=O
			22212670	CC(=O)[C@H]1CC[C@H]2[C@@H]3CC[C@H]4C[C@H](O)CC[C@]4(C)[C@H]3[C@H](O)C[C@]12C
			22212671	CC(=O)[C@H]1CC[C@H]2[C@@H]3CC[C@H]4C[C@@H](O)CC[C@]4(C)[C@H]3[C@H](O)C[C@]12C
			22212681	CC(=O)[C@H]1CC[C@H]2[C@@H]3CC[C@H]4CCCC[C@]4(C)[C@H]3C[C@@H](O)[C@]12C
			22212863	CC(=O)[C@H]1CC[C@H]2[C@@H]3CC[C@H]4CCCC[C@]4(C)[C@H]3CC(=O)[C@]12C
			22213249	CC(=O)[C@H]1CC[C@H]2[C@H]3[C@H](CC[C@]12C)[C@@]1(C)CCC(=O)C[C@@H]1CC3=O
			22213254	CC(=O)[C@H]1CC[C@H]2[C@@H]3CC[C@H]4C[C@@H](O)CC[C@]4(C)[C@H]3[C@H](O)[C@@H](O)[C@]12C
			22213346	CN[C@H]1CC[C@@]2(C)[C@@H](CC[C@H]3[C@@H]4CC[C@H](C(C)N)[C@@]4(C)CC[C@H]23)C1
			22213383	CC(N)[C@H]1CC[C@H]2[C@@H]3CC[C@H]4C[C@@H](N)CC[C@]4(C)[C@H]3CC[C@]12C
			22213384	C[C@H](N)[C@H]1CC[C@H]2[C@@H]3CC[C@H]4C[C@@H](N)CC[C@]4(C)[C@H]3CC[C@]12C
			22213387	CC(N)[C@H]1CC[C@H]2[C@@H]3CC[C@H]4C[C@@H](N)CC[C@]4(C)[C@H]3CC[C@]12CO
			22213399	COCO[C@H]1CC[C@@]2(C)[C@@H](CC[C@H]3[C@@H]4CC[C@H](C(C)=O)[C@@]4(C)CC[C@H]23)C1
			22213524	C[C@@H]1C[C@H]2[C@@H]3C[C@@H]4O[C@@]44C[C@@H](O)CC[C@]4(C)[C@H]3CC[C@]2(C)[C@@]1(O)C(C)=O
			22213525	C[C@@H]1C[C@H]2[C@@H]3C[C@@H]4O[C@@]44C[C@H](CC[C@]4(C)[C@H]3CC[C@]2(C)[C@@]1(O)C(C)=O)OC(C)=O
			22213548	CC[C@H]1CC[C@H]2[C@@H]3CC[C@H]4CC(=O)CC[C@]4(C)[C@H]3CC[C@]12C
			22213716	CNC(C)[C@H]1CC[C@H]2[C@@H]3CC[C@H]4C[C@H](CC[C@]4(C)[C@H]3CC[C@]12C)N(C)C
			22213717	CN[C@@H](C)[C@H]1CC[C@H]2[C@@H]3CC[C@H]4C[C@H](CC[C@]4(C)[C@H]3CC[C@]12C)N(C)C
			22213858	CC(O)[C@H]1CC[C@H]2[C@@H]3CC[C@H]4CCCC[C@]4(C)[C@H]3CC[C@]12CO
			22214046	CC(O)[C@H]1CC[C@H]2[C@@H]3CC[C@H]4C[C@@H](O)CC[C@]4(C)[C@H]3CC[C@]12CN=C(C)C
			22214072	CC([C@H]1CC[C@H]2[C@@H]3CC[C@H]4[C@@H](OC(C)=O)[C@H](CC[C@]4(C)[C@H]3CC[C@]12C)NC(=O)c1ccccc1)N(C)C
			22214083	CC([C@H]1CC[C@H]2[C@@H]3CC[C@H]4C[C@H](CC[C@]4(C)[C@H]3CC[C@]12C)N=C(C)C)N(C)C
			22214089	CC([C@H]1CC[C@H]2[C@@H]3CC[C@H]4C[C@H](CC[C@]4(C)[C@H]3CC[C@]12C)N(C)C)N(C)C
			22214119	CC[C@H]1CC[C@H]2[C@@H]3CC[C@H]4C[C@H](N)C[C@@H](O)[C@]4(C)[C@H]3CC[C@]12C
			22214229	CC(O[Si](C)(C)C)[C@H]1[C@@H](C[C@H]2[C@@H]3CC[C@H]4C[C@H](CC[C@]4(C)[C@H]3CC[C@]12C)O[Si](C)(C)C)O[Si](C)(C)C
			22214757	CC[C@H]1CC[C@H]2[C@@H]3CC[C@H]4C[C@H](CC[C@]4(C)[C@H]3CC[C@]12C)N(C)C
			22215067	CC(O)[C@H]1CC[C@H]2[C@@H]3CC[C@H]4C[C@H](CC[C@]4(C)[C@H]3CC[C@]12CNCc1ccccc1)N(C)Cc1ccccc1
			22215447	CC[C@H]1CC[C@H]2[C@@H]3CC[C@H]4C[C@@H](C[C@H](O)[C@]4(C)[C@H]3CC[C@]12C)N(C)C
			22215448	CC[C@H]1CC[C@H]2[C@@H]3CC[C@H]4C[C@@H](C[C@@H](O)[C@]4(C)[C@H]3CC[C@]12C)N(C)C
			22215522	CCC[Si](C)(C)O[C@H](C)[C@H]1CC[C@H]2[C@@H]3CC[C@H]4C[C@H](CC[C@]4(C)[C@H]3CC[C@]12C)O[Si](C)(C)CCC
			22215526	C[C@@H](O[Si](C)(C)CC=C)[C@H]1CC[C@H]2[C@@H]3CC[C@H]4C[C@H](CC[C@]4(C)[C@H]3CC[C@]12C)O[Si](C)(C)CC=C
			22215527	C[C@H](O[Si](C)(C)CC=C)[C@H]1CC[C@H]2[C@@H]3CC[C@H]4C[C@H](CC[C@]4(C)[C@H]3CC[C@]12C)O[Si](C)(C)CC=C
			22215679	CC(O)[C@H]1CC[C@H]2[C@@H]3CC[C@H]4C[C@H](CC[C@]4(C)[C@H]3CC[C@]12CNC(=O)c1ccccc1)N(C)C(=O)c1ccccc1
			22216535	CC[Si](CC)(CC)O[C@H](C)[C@H]1CC[C@H]2[C@@H]3CC[C@H]4C[C@H](CC[C@]4(C)[C@H]3CC[C@]12C)O[Si](CC)(CC)CC
			22216536	CC[Si](CC)(CC)O[C@@H](C)[C@H]1CC[C@H]2[C@@H]3CC[C@H]4C[C@H](CC[C@]4(C)[C@H]3CC[C@]12C)O[Si](CC)(CC)CC
			22217458	CC(=O)[C@H]1[C@@H](C[C@H]2[C@@H]3CC[C@H]4C[C@@H](CC[C@]4(C)[C@H]3CC[C@]12C)O[Si](C)(C)C)O[Si](C)(C)C
			22294774	CC[C@H]1C(=O)C[C@H]2[C@@H]3CC[C@H]4CCCC[C@]4(C)[C@H]3CC[C@]12C
			22295013	CC[C@H]1CC[C@H]2[C@@H]3CC[C@H]4CCCC[C@]4(C)[C@H]3CC(=O)[C@]12C
			22295021	CC(O)[C@H]1CC[C@H]2[C@@H]3CC[C@H]4CCCC[C@]4(C)[C@H]3CC(=O)[C@]12C
			22295188	CC(=O)[C@H]1CC[C@H]2[C@@H]3CC[C@H]4C[C@@H](CC[C@]4(C)[C@H]3CC[C@]12C)NC(=O)CNC(=O)C(Cc1ccccc1)NC(=O)OCc1ccccc1
			22295312	CC(=O)[C@H]1CC[C@H]2[C@@H]3CC[C@H]4C[C@@H](CC[C@]4(CO[Si](C)(C)C)[C@H]3CC[C@]12C)O[Si](C)(C)C
			22295372	CC(=O)OCC(=O)[C@H]1CC[C@H]2[C@@H]3CC[C@H]4CC(O)CC[C@]4(C)[C@H]3CC[C@]12C
			22295597	CC[C@H]1CC[C@H]2[C@@H]3CC[C@H]4CCCC[C@]4(C)[C@H]3CC[C@]12CO
			22295969	CC(=O)O[C@@H]1C[C@H]2[C@@H](CC[C@H]3CCCC[C@]23C)[C@@H]2CC[C@H](C(C)=O)[C@@]12C
			22296083	C[C@@H]1C[C@H]2[C@@H]3CC[C@H](C(C)=O)[C@@]3(C)CC[C@@H]2[C@@]2(C)CC[C@H](O)C[C@]12O
			22296169	CC(OC(C)=O)[C@H]1CC[C@H]2[C@@H]3CC[C@H]4CCCC[C@]4(C)[C@H]3CC(=O)[C@]12C
			22296219	C[C@@H]1C[C@H]2[C@@H]3C[C@@H](C)[C@@]4(O)C[C@H](CC[C@]4(C)[C@H]3CC[C@]2(C)[C@H]1C(C)=O)OC(C)=O
			22296222	C[C@@H]1C[C@H]2[C@@H]3C[C@@H](C)[C@@]4(O)C[C@@H](O)CC[C@]4(C)[C@H]3CC[C@]2(C)[C@H]1C(C)=O
			22296277	CC(=O)[C@H]1CC(=O)[C@H]2[C@@H]3CC[C@H]4CC(=O)CC[C@]4(C)[C@H]3CC[C@]12C
			22296704	CC(NC(C)=O)[C@H]1CC[C@H]2[C@@H]3CC[C@H]4C[C@H](CC[C@]4(C)[C@H]3CC[C@]12C)N(C)C
			22296920	CC(C)[C@@H]1CN([C@H]2CC[C@]3(C)[C@H]4CC[C@]5(C)[C@H](CC[C@H]5[C@@H]4CC[C@H]3C2=O)[C@H](C)N(C)C)C1=O
			22296921	CC(C)[C@@H]1CN([C@H]2CC[C@]3(C)[C@H]4CC[C@]5(C)[C@H](CC[C@H]5[C@@H]4CC[C@H]3C2=O)C(C)N(C)C)C1=O
			22297120	CCC[Si](CCC)(CCC)O[C@H](C)[C@H]1CC[C@H]2[C@@H]3CC[C@H]4C[C@H](CC[C@]4(C)[C@H]3CC[C@]12C)O[Si](CCC)(CCC)CCC
			22297121	CCC[Si](CCC)(CCC)O[C@@H](C)[C@H]1CC[C@H]2[C@@H]3CC[C@H]4C[C@H](CC[C@]4(C)[C@H]3CC[C@]12C)O[Si](CCC)(CCC)CCC
			22788271	CC(O)(O)[C@H]1CC[C@H]2[C@@H]3CC[C@H]4CC(=O)CC[C@]4(C)[C@H]3C(=O)C[C@]12C
			22789160	CC(=O)[C@H]1CC[C@H]2[C@@H]3CC[C@H]4C[C@H](O)[C@@H](O)C[C@]4(C)[C@H]3C(=O)C[C@]12C
			22789166	CCO[C@H]1C[C@@]2(C)[C@@H](CC[C@H]3[C@@H]4CC[C@H](C(C)=O)[C@@]4(C)CC(=O)[C@H]23)C[C@@H]1OC(=O)CCl
			22789173	CC(=O)[C@H]1CC[C@H]2[C@@H]3CC[C@H]4C[C@H](O)[C@H](C[C@]4(C)[C@H]3C(=O)C[C@]12C)SC#N
			22789220	CC(O)(O)[C@H]1CC[C@H]2[C@@H]3CC[C@H]4CC(=O)CC[C@]4(C)[C@H]3CC[C@]12C
			22789221	CC(=O)[C@H]1CC[C@H]2[C@@H]3CC[C@H]4C[C@H](O)[C@H](Br)C[C@]4(C)[C@H]3C(=O)C[C@]12C
			22789222	C[C@@H]1C[C@@]2(C)[C@@H](CC[C@H]3[C@@H]4CC[C@H](C(C)=O)[C@@]4(C)CC(=O)[C@H]23)CC1=O
			22789223	CC(=O)O[C@@H]1CC[C@@]2(C)[C@@H](CC[C@H]3[C@@H]4CC[C@H](C(C)=O)[C@@]4(C)C[C@H](O)[C@]23Cl)C1
			22791469	CCCOCC(=O)[C@H]1CC[C@H]2[C@@H]3CC[C@H]4C[C@H](O)CC[C@]4(C)[C@H]3C(=O)C[C@]12C
			22791474	C[C@]12CC(=O)[C@H]3[C@@H](CC[C@H]4C[C@H](O)CC[C@]34C)[C@@H]1CC[C@@H]2C(=O)COCCCl
			22791484	C[C@]12CC(=O)[C@H]3[C@@H](CC[C@H]4C[C@H](O)CC[C@]34C)[C@@H]1CC[C@@H]2C(=O)COCCCCl
			22791490	COCCOCC(=O)[C@H]1CC[C@H]2[C@@H]3CC[C@H]4C[C@H](O)CC[C@]4(C)[C@H]3C(=O)C[C@]12C
			22798521	CC(=O)OCC(=O)[C@]1(CC[C@H]2[C@@H]3CC[C@H]4CC(=O)CC[C@]4(C)[C@@]3(F)[C@H](C[C@]12C)O[Si](C)(C)C)OC(C)=O
			22798525	C[C@H]1C[C@H]2[C@@H]3CC[C@H]4CC(=O)CC[C@]4(C)[C@@]3(F)[C@H](C[C@]2(C)[C@@]1(O)C(=O)COC(C)=O)O[Si](C)(C)C
			22798526	CC(=O)OCC(=O)[C@@]1(O)CC[C@H]2[C@@H]3CC[C@H]4CC(=O)CC[C@]4(C)[C@@]3(F)[C@H](C[C@]12C)O[Si](C)(C)C
			22798557	CC(=O)[C@H]1CC[C@@]2(F)[C@@H]3C[C@@H](Br)[C@@]4(Br)C[C@H](CC[C@]4(C)[C@H]3CC[C@]12C)OC(=O)C(F)(F)F
			22810318	CCN(CC)CC(=O)O[C@H]1C[C@@]2(C)[C@@H](CC[C@@H]2C(C)=O)[C@@H]2CC[C@H]3C[C@H](O)[C@H](C[C@]3(C)[C@@H]12)OC(C)C
			22810341	CCCN(CCC)CC(=O)O[C@H]1C[C@@]2(C)[C@@H](CC[C@@H]2C(=O)COC(C)=O)[C@@H]2CC[C@H]3C[C@H](O)CC[C@]3(C)[C@@H]12
			22810343	CCN(CC)CC(=O)O[C@H]1C[C@@]2(C)[C@@H](CC[C@@H]2C(C)=O)[C@@H]2CC[C@H]3C[C@H](O)[C@@H](Br)C[C@]3(C)[C@@H]12
			22810351	C[C@H]1C[C@@]2(C)[C@@H](CC[C@H]3[C@@H]4CC[C@H](C(C)=O)[C@@]4(C)C[C@H](O)[C@H]23)C[C@@H]1O
			22822147	CC(=O)O[C@H]1CC[C@]2(C)[C@H]3CC[C@@]4(C)[C@@H](CC(=C)[C@]4(O)C(=O)CCl)[C@@H]3C[C@@H](F)[C@@]2(O)C1
			22823548	C[C@]12CC[C@H]3[C@@H](CC[C@H]4C[C@@H](O)CC[C@]34C)[C@@H]1CC[C@]2(O)[C@@H](O)CO
			22855199	CC[C@H]1CC[C@H]2[C@@H]3CC[C@H]4C[C@H](O)CC[C@]4(C)[C@H]3CC[C@]12C
			22856060	CC1(OCCO1)[C@H]1CC[C@H]2[C@@H]3CC[C@H]4C[C@](O)(CC[C@]4(C)[C@H]3CC[C@]12C)\C=C\c1ccccc1
			22868516	C[C@@H](O)[C@H]1CC[C@H]2[C@@H]3CC[C@H]4C[C@H](O)CC[C@]4(C)[C@H]3CC[C@]12C
			22868519	CC[C@H]1CC[C@H]2[C@@H]3CC[C@H]4CC(O)C(=O)C[C@]4(C)[C@H]3CC[C@]12C
			22868799	CC(=O)[C@H]1CC[C@H]2[C@@H]3CC[C@H]4C[C@H](O)[C@H](C[C@]4(C)[C@H]3C(=O)C[C@]12C)N1CCO[C@H](Cc2ccccc2)C1
			23239520	CC(=O)O[C@H]1CC[C@@]2(C)[C@@H](CC[C@H]3[C@@H]4C[C@@H]([C@H](C(C)=O)[C@@]4(C)CC[C@H]23)[Ge](Cl)(Cl)Cl)C1
			23239521	CC(=O)O[C@H]1CC[C@@]2(C)[C@@H](CC[C@H]3[C@@H]4C[C@H]([C@H](C(C)=O)[C@@]4(C)CC[C@H]23)[Ge](Cl)(Cl)Cl)C1
			23239837	CC(=O)[C@H]1[C@@H](O)C[C@H]2[C@@H]3CC[C@H]4CCCC[C@]4(C)[C@H]3CC[C@]12C
			23239838	CC(=O)[C@H]1CC[C@H]2[C@@H]3CC[C@H]4C[C@H](O)[C@H](O)C[C@]4(C)[C@H]3CC[C@]12C
			23239839	CC(=O)[C@H]1CC[C@H]2[C@@H]3C[C@@H](O)[C@H]4C[C@H](O)CC[C@]4(C)[C@H]3CC[C@]12C
			23239840	CC(=O)[C@H]1CC[C@H]2[C@@H]3[C@@H](O)C[C@H]4C[C@@H](O)CC[C@]4(C)[C@H]3CC[C@]12C
			23239841	CC(=O)[C@H]1CC[C@H]2[C@@H]3CC[C@H]4C[C@@H](O)CC[C@]4(C)[C@H]3C[C@@H](O)[C@]12C
			23239853	C[C@]12CCC(=O)C[C@@H]1[C@@H](O)C[C@H]1[C@@H]3CC[C@H](C(=O)CO)[C@@]33C[C@H](OC3O)[C@H]21
			23239857	C[C@]12CCC(=O)C[C@@H]1[C@H](O)C[C@H]1[C@@H]3CC[C@H](C(=O)CO)[C@@]33C[C@H](OC3O)[C@H]21
			23246597	C[C@H](CCC(=O)O[C@H]1C[C@H]2[C@@H]3CC[C@H]4C[C@H](CC[C@]4(C)[C@H]3CC[C@]2(C)[C@H]1C(C)=O)OC(C)=O)COC(C)=O
			23251302	CO[C@H]1C[C@@H]2CC[C@H]3[C@@H]4CC[C@H](C(C)=O)[C@@]4(C)CC[C@@H]3[C@@]2(C)[C@@H](O)[C@H]1O
			23251397	CC(=O)[C@H]1CC[C@H]2[C@@H]3CC[C@H]4C[C@H](CC[C@]4(CO[Si](C)(C)C(C)(C)C)[C@H]3CC[C@]12C)OS(=O)(=O)c1ccc(C)cc1
			23280907	CC(=O)[C@H]1CC[C@H]2[C@@H]3C[C@@H]4SC[C@@]5(CCC(=O)C[C@]45I)[C@H]3CC[C@]12C
			23601187	CC(=O)OCC(=O)[C@H]1CC[C@H]2[C@@H]3C[C@@H]4OC[C@@]5(CC[C@@H](C[C@]45Br)OC=O)[C@H]3CC[C@]12C
			23628230	CNC(C)[C@H]1CC[C@H]2[C@@H]3CC[C@H]4CC(CC[C@]4(C)[C@H]3CC[C@]12C)N(C)C(=O)c1ccccc1
			23629464	C[C@@H](O)[C@H]1CC[C@H]2[C@@H]3CC[C@H]4C[C@H](CC[C@]4(C)[C@H]3CC[C@]12C)NCCCN1CCCC1=O
			23643128	CC(Cl)CCCN(C)[C@H]1CC[C@@]2(C)[C@@H](CC[C@H]3[C@@H]4CC[C@H]([C@H](C)N(C)C)[C@@]4(C)CC[C@H]23)C1
			23643129	C[C@@H]([C@H]1CC[C@H]2[C@@H]3CC[C@H]4C[C@H](CC[C@]4(C)[C@H]3CC[C@]12C)N(C)CCCC=C)N(C)C
			23643130	C[C@@H]([C@H]1CC[C@H]2[C@@H]3CC[C@H]4C[C@H](CC[C@]4(C)[C@H]3CC[C@]12C)N(C)CCCCC=C)N(C)C
			23643236	CCCCCN(C)[C@H]1CC[C@@]2(C)[C@@H](CC[C@H]3[C@@H]4CC[C@H]([C@H](C)N(C)C)[C@@]4(C)CC[C@H]23)C1
			23651317	CNC(C)[C@H]1CC[C@H]2[C@@H]3CC[C@H]4C[C@H](CC[C@]4(C)[C@H]3CC[C@]12C)N(C)C(=O)c1ccccc1
			23683205	[Na+].C[C@]12CC[C@H]3[C@@H](CC[C@H]4CC(=O)CC[C@]34C)[C@@H]1CC[C@@H]2C(=O)COC(=O)CCC([O-])=O
			24187321	CC(=O)[C@H]1CC[C@H]2[C@@H]3CC[C@H]4C[C@H](CC[C@]4(C)[C@H]3CC[C@]12C)N1CCOCC1
			24187322	[I-].CC(=O)[C@H]1CC[C@H]2[C@@H]3CC[C@H]4C[C@H](CC[C@]4(C)[C@H]3CC[C@]12C)[N+]1(C)CCCC1
			24187323	CC(=O)[C@H]1CC[C@H]2[C@@H]3CC[C@H]4C[C@H](CC[C@]4(C)[C@H]3CC[C@]12C)[N+]1(C)CCCC1
			24764341	CC(=O)O[C@H]1CC[C@]2(C)[C@H]3CC[C@@]4(C)[C@@H](CC[C@@H]4C(C)=O)[C@@H]3C[C@@H](O)[C@@]2(Cl)C1
			24814198	C[C@@H](OC=O)[C@H]1CC[C@H]2[C@@H]3CC[C@H]4C[C@H](CC[C@]4(C)[C@H]3CC[C@]12C)OC=O
			24814199	CCOC(=O)CCC(=O)O[C@H](C)[C@H]1CC[C@H]2[C@@H]3CC[C@H]4CC(=O)CC[C@]4(C)[C@H]3CC[C@]12C
			24814200	C[C@@H](OC(=O)CCC(O)=O)[C@H]1CC[C@H]2[C@@H]3CC[C@H]4CC(=O)CC[C@]4(C)[C@H]3CC[C@]12C
			24843108	C[C@@H]1C[C@H]2[C@@H]3C[C@@H](C)[C@@]4(O)CC(=O)CC[C@]4(C)[C@H]3CC[C@]2(C)[C@H]1C(C)=O
			24843110	C[C@H](O)[C@H]1[C@@H](O)C[C@H]2[C@@H]3C[C@@H](O)[C@@]4(O)C[C@@H](O)CC[C@]4(C)[C@H]3CC[C@]12C
			24843112	CC([C@H]1CC[C@H]2[C@@H]3CC[C@H]4C[C@@H](O)CC[C@]4(C)[C@H]3CC[C@]12C)N(N)C(C)=O
			24843113	CC([C@H]1CC[C@H]2[C@@H]3CC[C@H]4C[C@@H](O)CC[C@]4(C)[C@H]3CC[C@]12C)N(N)Cc1cccnc1
			24843118	COC1CC(O)C[C@@H]2CC[C@H]3[C@@H]4CC[C@H](C(C)=O)[C@@]4(C)CC[C@@H]3[C@@]12C
			24843120	C[C@]12CC[C@H]3[C@@H](CC[C@H]4C[C@@H](O)CC[C@]34C)[C@@H]1CC[C@@H]2C(=O)CN1CCCCC1=C
			24982145	CC(O)[C@H]1CC[C@H]2[C@@H]3CC[C@H]4C[C@H](CC[C@]4(C)[C@H]3C(=O)C[C@]12C)OC(C)=O
			24982155	CC(O)[C@H]1CC[C@H]2[C@@H]3CC[C@H]4C[C@@H](O)CC[C@]4(C)[C@H]3C(=O)C[C@]12C
			24982157	CC(O)[C@H]1CC[C@H]2[C@@H]3CC[C@H]4C[C@@H](O)CC[C@]4(C)[C@H]3C(C[C@]12C)=NO
			24982302	CC(O)[C@H]1CC[C@H]2[C@@H]3CC[C@H]4C[C@H](O)CC[C@]4(C)[C@H]3[C@H](O)C[C@]12C
			25083357	CCOP(=O)(CCC(=O)OCC(=O)[C@H]1CC[C@H]2[C@@H]3CC[C@H]4C[C@H](CC[C@]4(C)[C@H]3CC[C@]12C)OC(C)=O)OCC
			25232931	CC(=O)O[C@@H]1C[C@H]2C[C@@H](CC[C@]2(C)[C@H]2CC[C@@]3(C)[C@@H](CC[C@@H]3C(C)=O)[C@H]12)OC(=O)CCC(O)=O
			25232934	CC(=O)O[C@@H]1C[C@H]2C[C@@H](CC[C@]2(C)[C@H]2CC[C@@]3(C)[C@@H](CC[C@@H]3C(C)=O)[C@H]12)OS(O)(=O)=O
			25233103	c1ccncc1.CC(=O)[C@H]1CC[C@H]2[C@@H]3[C@@H](C[C@H]4C[C@@H](CC[C@]4(C)[C@H]3CC[C@]12C)OS(O)(=O)=O)OC(=O)c1cccnc1
			25233104	CC(=O)[C@H]1CC[C@H]2[C@@H]3[C@@H](C[C@H]4C[C@@H](CC[C@]4(C)[C@H]3CC[C@]12C)OS(O)(=O)=O)OC(=O)c1cccnc1
			25233107	CC(=O)[C@H]1CC[C@H]2[C@@H]3CC[C@H]4C[C@@H](CC[C@]4(C)[C@H]3CC[C@]12C)OC(=O)CCC(O)=O
			25570681	CC(=O)[C@@]1(O)[C@H](O)C[C@H]2[C@@H]3C[C@@H](F)[C@@]4(Br)C[C@H](O)CC[C@]4(C)[C@H]3CC[C@]12C
			25570690	CC(=O)[C@@]1(O)[C@H](O)C[C@H]2[C@@H]3C[C@H](F)[C@@]4(Br)C[C@H](O)CC[C@]4(C)[C@H]3CC[C@]12C
			25766588	C[C@]12CC[C@H]3[C@@H](CC[C@H]4C[C@@H](CC[C@]34C)O[C@H]3CCCCO3)[C@@H]1CC[C@@H]2C(=O)COC(=O)C=C
			25766589	C[C@]12CC[C@H]3[C@@H](CC[C@H]4C[C@H](CC[C@]34C)O[C@H]3CCCCO3)[C@@H]1CC[C@@H]2C(=O)COC(=O)C=C
			25766594	C[C@]12CC[C@H]3[C@@H](CC[C@H]4C[C@@H](CC[C@]34C)O[C@H]3CCCCO3)[C@@H]1CC[C@@H]2CC=O
			25766595	C[C@]12CC[C@H]3[C@@H](CC[C@H]4C[C@H](CC[C@]34C)O[C@H]3CCCCO3)[C@@H]1CC[C@@H]2CC=O
			25771315	CCC(=O)O[C@@H]1CC[C@@]2(C)[C@@H](CC[C@H]3[C@@H]4C[C@@H](C)[C@](O)(C(C)=O)[C@@]4(C)C[C@@H](OC(=O)CC)[C@H]23)C1
			25771316	CCC(=O)O[C@H]1CC[C@@]2(C)[C@@H](CC[C@H]3[C@@H]4C[C@@H](C)[C@](O)(C(C)=O)[C@@]4(C)C[C@@H](OC(=O)CC)[C@H]23)C1
			42612642	CC(=O)[C@H]1CC[C@H]2[C@@H]3CC[C@H]4C[C@@H](CC[C@]4(C)[C@H]3CC[C@]12C)OS(N)(=O)=O
			42612643	CC(=O)[C@H]1CC[C@H]2[C@@H]3CC[C@H]4C[C@H](CC[C@]4(C)[C@H]3CC[C@]12C)OS(N)(=O)=O
			44358179	C[C@@H]([C@H]1CC[C@H]2[C@@H]3CC[C@H]4C[C@H](CC[C@]4(C)[C@H]3CC[C@]12C)NC(C)=O)N(C)C
			44358214	C[C@@H]([C@H]1CC[C@H]2[C@@H]3CC[C@H]4C[C@H](CC[C@]4(C)[C@H]3CC[C@]12C)N(C)C(C)=O)N(C)C
			44358266	C[C@@H]([C@H]1CC[C@H]2[C@@H]3CC[C@H]4C[C@H](CC[C@]4(C)[C@H]3CC[C@]12C)N(C)C)N(C)C(C)=O
			44358283	C[C@H](NC=O)[C@H]1CC[C@H]2[C@@H]3CC[C@H]4C[C@H](CC[C@]4(C)[C@H]3CC[C@]12C)N(C)C
			44364863	CN[C@H]1CC[C@@]2(C)[C@@H](CC[C@H]3[C@@H]4CC[C@H]([C@H](C)N(C)C(C)=O)[C@@]4(C)CC[C@H]23)C1
			44364908	C[C@@H]([C@H]1CC[C@H]2[C@@H]3CC[C@H]4[C@@H](OC(C)=O)[C@H](CC[C@]4(C)[C@H]3CC[C@]12C)NC(=O)C=C(C)C)N(C)C
			44412292	CC(=O)[C@H]1CC[C@H]2[C@@H]3CC(=O)[C@H]4C[C@H](O)CC[C@]4(C)[C@H]3CC[C@]12C
			44464698	COC[C@@]1(O)CC[C@@]2(C)[C@@H](CC[C@H]3[C@@H]4CC[C@H](C(=O)CO)[C@@]4(C)CC[C@H]23)C1
			44474144	CC(C)[C@H](N)C(=O)O[C@H]1CC[C@@]2(C)[C@@H](CC[C@H]3[C@@H]4CC[C@H](C(C)=O)[C@@]4(C)CC[C@H]23)C1
			44474145	CC(C)[C@H](NC(=O)OCC1c2ccccc2-c2ccccc12)C(=O)O[C@@H]1CC[C@@]2(C)[C@@H](CC[C@H]3[C@@H]4CC[C@H](C(C)=O)[C@@]4(C)CC[C@H]23)C1
			44474767	CC(C)[C@H](NC(=O)OCC1c2ccccc2-c2ccccc12)C(=O)O[C@H]1CC[C@@]2(C)[C@@H](CC[C@H]3[C@@H]4CC[C@H](C(C)=O)[C@@]4(C)CC[C@H]23)C1
			44474768	Cl.CC(C)[C@H](N)C(=O)O[C@H]1CC[C@@]2(C)[C@@H](CC[C@H]3[C@@H]4CC[C@H](C(C)=O)[C@@]4(C)CC[C@H]23)C1
			44474769	CC(C)[C@H](N)C(=O)O[C@@H]1CC[C@@]2(C)[C@@H](CC[C@H]3[C@@H]4CC[C@H](C(C)=O)[C@@]4(C)CC[C@H]23)C1
			44474770	Cl.CC(C)[C@H](N)C(=O)O[C@@H]1CC[C@@]2(C)[C@@H](CC[C@H]3[C@@H]4CC[C@H](C(C)=O)[C@@]4(C)CC[C@H]23)C1
			44518007	C[C@]12C[C@H](OC(=O)c3ccccc3)[C@H]3[C@@H](CC[C@H]4C[C@@H](CC[C@]34C)OC(=O)c3ccccc3)[C@@H]1CC[C@]2(O)C(=O)CO
			44518008	CC(=O)[C@@]1(O)CC[C@H]2[C@@H]3CC[C@H]4C[C@@H](CC[C@]4(C)[C@H]3[C@H](C[C@]12C)OC(=O)c1ccccc1)OC(=O)c1ccccc1
			44518011	CC(=O)[C@H]1[C@@H](O)C[C@H]2[C@@H]3CC[C@H]4C[C@@H](CC[C@]4(C)[C@H]3[C@H](C[C@]12C)OC(=O)c1ccccc1)OC(=O)c1ccccc1
			44572526	CCN(CC)CC.CC(=O)[C@H]1[C@H](CC(O)=O)C[C@H]2[C@@H]3CC[C@H]4C[C@H](O)CC[C@]4(C)[C@H]3CC[C@]12C
			44572527	CC(=O)[C@H]1[C@@H](C[C@H]2[C@@H]3CC[C@H]4C[C@H](O)CC[C@]4(C)[C@H]3CC[C@]12C)C(CO)CO
			44572528	CC(=O)[C@H]1[C@@H](C[C@H]2[C@@H]3CC[C@H]4C[C@H](O)CC[C@]4(C)[C@H]3CC[C@]12C)C(COC(N)=O)COC(N)=O
			44572529	CC(=O)[C@H]1[C@@H](C[C@H]2[C@@H]3CC[C@H]4C[C@H](O)CC[C@]4(C)[C@H]3CC[C@]12C)OCC(O)CO
			44572569	CC(=O)[C@H]1[C@H](CCOC(N)=O)C[C@H]2[C@@H]3CC[C@H]4C[C@@H](CC[C@]4(C)[C@H]3CC[C@]12C)OC(N)=O
			44572570	CC(=O)[C@H]1[C@H](CCOC(N)=O)C[C@H]2[C@@H]3CC[C@H]4C[C@H](O)CC[C@]4(C)[C@H]3CC[C@]12C
			44572571	CC(=O)[C@H]1[C@H](CC#N)C[C@H]2[C@@H]3CC[C@H]4C[C@H](O)CC[C@]4(C)[C@H]3CC[C@]12C
			44572572	CC(=O)[C@H]1[C@H](CC(N)=O)C[C@H]2[C@@H]3CC[C@H]4C[C@H](O)CC[C@]4(C)[C@H]3CC[C@]12C
			44572611	CC(=O)[C@H]1[C@@H](C[C@H]2[C@@H]3CC[C@H]4C[C@H](O)CC[C@]4(C)[C@H]3CC[C@]12C)OCCO
			44572612	CC(=O)[C@H]1[C@@H](C[C@H]2[C@@H]3CC[C@H]4C[C@H](O)CC[C@]4(C)[C@H]3CC[C@]12C)OCCOCCO
			44584025	C[C@@H]([C@H]1CC[C@H]2[C@@H]3CC[C@H]4[C@@H](OC(C)=O)[C@H]([C@H](O)C[C@]4(C)[C@H]3CC[C@]12C)N1C(=O)c2ccccc2C1=O)N(C)C
			44587245	CN[C@@H](C)[C@H]1CC[C@H]2[C@@H]3CC[C@H]4C[C@H](CC[C@]4(C)[C@H]3CC[C@]12C)N(C)C(=O)c1ccccc1
			44587246	C[C@@H]([C@H]1CC[C@H]2[C@@H]3CC[C@H]4C[C@H](CC[C@]4(C)[C@H]3CC[C@]12C)N(C)C)N(C)C
			44587282	CN[C@@H](C)[C@H]1CC[C@H]2[C@@H]3CC[C@H]4[C@@H](OC(C)=O)[C@H](CC[C@]4(C)[C@H]3CC[C@]12C)NC(=O)C=C(C)C
			45033645	CC(OC(C)=O)[C@H]1CC[C@H]2[C@@H]3CC[C@H]4C[C@H](CC[C@]4(C)[C@H]3CC[C@]12C)OS(=O)(=O)c1ccc(C)cc1
			45033670	CC(=O)O[C@H]1CC[C@@]2(C)[C@@H](CC[C@H]3[C@@H]4CC[C@H](C(=O)COC5CCCCO5)[C@@]4(C)CC[C@H]23)C1
			45033672	C[C@]12CC[C@H]3[C@@H](CC[C@H]4C[C@H](CC[C@]34C)OC3CCCOC3)[C@@H]1CC[C@@H]2CCO
			45036093	CC(OC(C)=O)[C@H]1CC[C@H]2[C@@H]3CC[C@H]4C[C@@H](CC[C@]4(C)[C@H]3CC[C@]12C)OC(=O)Cc1ccc(cc1)C(=O)c1ccccc1
			45045347	CC(=O)OCC(=O)[C@@]1(O)CC[C@H]2[C@@H]3CC[C@H]4C[C@@H](CC[C@]4(C)[C@H]3[C@@H](O)C[C@]12C)OC(C)=O
			45257340	CC(=O)O[C@@H]1CC[C@@]2(C)[C@@H](CC[C@H]3[C@@H]4CC[C@](O)(C(=O)COC(c5ccccc5)(c5ccccc5)c5ccccc5)[C@@]4(C)CC(=O)[C@H]23)C1
			45257343	[Na+].C[C@]12CC(=O)[C@H]3[C@@H](CC[C@H]4C[C@@H](CC[C@]34C)OS([O-])(=O)=O)[C@@H]1CC[C@]2(O)C(=O)CO
			45257344	C[C@]12CC(=O)[C@H]3[C@@H](CC[C@H]4C[C@@H](CC[C@]34C)OS(O)(=O)=O)[C@@H]1CC[C@]2(O)C(=O)CO
			45257460	[Na+].C[C@]12CC[C@H]3[C@@H](CC[C@H]4C[C@@H](CC[C@]34C)OS([O-])(=O)=O)[C@@H]1CC[C@]2(O)C(=O)CO
			45257461	C[C@]12CC[C@H]3[C@@H](CC[C@H]4C[C@@H](CC[C@]34C)OS(O)(=O)=O)[C@@H]1CC[C@]2(O)C(=O)CO
			45257462	[Na+].[Na+].C[C@]12CC[C@H]3[C@@H](CC[C@H]4C[C@@H](CC[C@]34C)OS([O-])(=O)=O)[C@@H]1CC[C@]2(O)C(=O)COS([O-])(=O)=O
			45257463	C[C@]12CC[C@H]3[C@@H](CC[C@H]4C[C@@H](CC[C@]34C)OS(O)(=O)=O)[C@@H]1CC[C@]2(O)C(=O)COS(O)(=O)=O
			45257464	CC(=O)O[C@@H]1CC[C@@]2(C)[C@@H](CC[C@H]3[C@@H]4CC[C@](O)(C(=O)CO)[C@@]4(C)CC[C@H]23)C1
			45257465	CC(=O)O[C@@H]1CC[C@@]2(C)[C@@H](CC[C@H]3[C@@H]4CC[C@](O)(C(=O)COS(O)(=O)=O)[C@@]4(C)CC[C@H]23)C1
			45257575	[Na+].C[C@]12CC[C@H]3[C@@H](CC[C@H]4C[C@H](O)CC[C@]34C)[C@@H]1CC[C@]2(O)C(=O)COS([O-])(=O)=O
			45257576	C[C@]12CC[C@H]3[C@@H](CC[C@H]4C[C@H](O)CC[C@]34C)[C@@H]1CC[C@]2(O)C(=O)COS(O)(=O)=O
			45258879	CC(C)(C)[Si](C)(C)OCC(=O)[C@@]1(O)CC[C@H]2[C@@H]3CC[C@H]4C[C@@H](CC[C@]4(C)[C@H]3[C@@H](O)C[C@]12C)OS(O)(=O)=O
			45258880	[Na+].C[C@]12C[C@H](O)[C@H]3[C@@H](CC[C@H]4C[C@@H](CC[C@]34C)OS([O-])(=O)=O)[C@@H]1CC[C@]2(O)C(=O)CO
			45258881	C[C@]12C[C@H](O)[C@H]3[C@@H](CC[C@H]4C[C@@H](CC[C@]34C)OS(O)(=O)=O)[C@@H]1CC[C@]2(O)C(=O)CO
			45258882	[Na+].[Na+].C[C@]12C[C@H](O)[C@H]3[C@@H](CC[C@H]4C[C@@H](CC[C@]34C)OS([O-])(=O)=O)[C@@H]1CC[C@]2(O)C(=O)COS([O-])(=O)=O
			45258883	C[C@]12C[C@H](O)[C@H]3[C@@H](CC[C@H]4C[C@@H](CC[C@]34C)OS(O)(=O)=O)[C@@H]1CC[C@]2(O)C(=O)COS(O)(=O)=O
			45258884	CC(=O)O[C@@H]1CC[C@@]2(C)[C@@H](CC[C@H]3[C@@H]4CC[C@](O)(C(=O)CO[Si](C)(C)C(C)(C)C)[C@@]4(C)C[C@H](O)[C@H]23)C1
			45258885	CC(=O)O[C@@H]1CC[C@@]2(C)[C@@H](CC[C@H]3[C@@H]4CC[C@](O)(C(=O)COS(O)(=O)=O)[C@@]4(C)C[C@H](O)[C@H]23)C1
			45258981	[Na+].C[C@]12C[C@H](O)[C@H]3[C@@H](CC[C@H]4C[C@H](O)CC[C@]34C)[C@@H]1CC[C@]2(O)C(=O)COS([O-])(=O)=O
			45258982	C[C@]12C[C@H](O)[C@H]3[C@@H](CC[C@H]4C[C@H](O)CC[C@]34C)[C@@H]1CC[C@]2(O)C(=O)COS(O)(=O)=O
			45258983	CC(=O)O[C@@H]1CC[C@@]2(C)[C@@H](CC[C@H]3[C@@H]4CC[C@](O)(C(=O)CO[Si](C)(C)C(C)(C)C)[C@@]4(C)CC(=O)[C@H]23)C1
			45258984	CC(=O)O[C@@H]1CC[C@@]2(C)[C@@H](CC[C@H]3[C@@H]4CC[C@](O)(C(=O)COS(O)(=O)=O)[C@@]4(C)CC(=O)[C@H]23)C1
			45258985	[Na+].C[C@]12CC(=O)[C@H]3[C@@H](CC[C@H]4C[C@H](O)CC[C@]34C)[C@@H]1CC[C@]2(O)C(=O)COS([O-])(=O)=O
			45258986	C[C@]12CC(=O)[C@H]3[C@@H](CC[C@H]4C[C@H](O)CC[C@]34C)[C@@H]1CC[C@]2(O)C(=O)COS(O)(=O)=O
			45258988	C[C@]12CC(=O)[C@H]3[C@@H](CC[C@H]4C[C@@H](CC[C@]34C)OS(O)(=O)=O)[C@@H]1CC[C@]2(O)C(=O)COS(O)(=O)=O
			46181229	c1cc[nH+]cc1.CC(=O)[C@H]1CC[C@H]2[C@@H]3[C@@H](C[C@H]4C[C@@H](CC[C@]4(C)[C@H]3CC[C@]12C)OS([O-])(=O)=O)OC(=O)c1cccnc1
			46181301	[Na+].CC(=O)O[C@@H]1C[C@H]2C[C@@H](CC[C@]2(C)[C@H]2CC[C@@]3(C)[C@@H](CC[C@@H]3C(C)=O)[C@H]12)OS([O-])(=O)=O
			46236323	CC(=O)[C@H]1CC[C@H]2[C@@H]3CC[C@]4(CC(=O)CC[C@]4(C)[C@H]3CC[C@]12C)c1c(C)[nH]c2ccccc12
			46236326	CC(=O)[C@H]1CC[C@H]2[C@@H]3CC[C@]4(CC(=O)CC[C@]4(C)[C@H]3CC[C@]12C)c1ccc[nH]1
			46237110	CC(=O)[C@H]1CC[C@H]2[C@@H]3CC[C@]4(CC(=O)CC[C@]4(C)[C@H]3CC[C@]12C)c1c[nH]c2ccccc12
			46238294	CC(=O)[C@H]1CC[C@H]2[C@@H]3CC[C@]4(CC(=O)CC[C@]4(C)[C@H]3CC[C@]12C)c1cn(C)c2ccccc12
			46939246	C[C@@H]([C@H]1CC[C@H]2[C@@H]3CC[C@H]4C[C@@H](NC(=O)C=C(C)C)[C@H](O)C[C@]4(C)[C@H]3CC[C@]12C)N(C)C
			46939247	C[C@@H]([C@H]1CC[C@H]2[C@@H]3CC[C@H]4[C@H](O)[C@H](NC(=O)c5ccccc5)[C@H](O)C[C@]4(C)[C@H]3CC[C@]12C)N(C)C
			46939342	C[C@@H]([C@H]1CC[C@H]2[C@@H]3CC[C@H]4C[C@H](CC[C@]4(C)[C@H]3CC[C@]12C)NC(=O)\C=C\c1ccccc1)N(C)C
			46939343	C[C@@H]([C@H]1CC[C@H]2[C@@H]3CC[C@H]4[C@@H](O)[C@H](CC[C@]4(C)[C@H]3CC[C@]12C)NC(=O)CC(C)=C(C)C)N(C)C
			49793580	C[C@H](CCC(=O)O[C@H]1C[C@H]2[C@@H]3CC[C@H]4C[C@@H](CC[C@]4(C)[C@H]3[C@H](C[C@]2(C)[C@H]1C(C)=O)OCc1ccccc1)OCc1ccccc1)COC(C)=O
			49793581	CC(=O)[C@H]1[C@@H](O)C[C@H]2[C@@H]3CC[C@H]4C[C@@H](CC[C@]4(C)[C@H]3[C@H](C[C@]12C)OCc1ccccc1)OCc1ccccc1
			52931461	CC[C@H]1[C@H](C[C@H]2[C@@H]3C[C@H](O)[C@H]4C[C@H](CC[C@]4(C)[C@H]3CC[C@]12C)O[C@@H]1OC(CO)[C@H](O[C@@H]2OC(CO)[C@@H](O)[C@H](O[C@@H]3OC[C@@H](O)[C@H](O)C3O)C2O[C@@H]2OC(CO)[C@@H](O)[C@H](O[C@@H]3OC(C)[C@H](O)C(O)[C@@H]3O)C2O)[C@H](O)C1O)O[C@]1(C)OC[C@H](C)CC1O
			52931462	CC[C@H]1[C@H](C[C@H]2[C@@H]3C[C@H](O[C@@H]4OC(CO)[C@@H](O)[C@H](O)C4O)[C@H]4C[C@@H](O)CC[C@]4(C)[C@H]3CC[C@]12C)O[C@]1(C)OC[C@H](C)CC1O
			52931463	CC[C@H]1[C@H](C[C@H]2[C@@H]3C[C@H](O[C@@H]4OC(CO)[C@@H](O)[C@H](O)C4O)[C@H]4C[C@H](CC[C@]4(C)[C@H]3CC[C@]12C)O[C@@H]1OC(CO)[C@@H](O)[C@H](O)C1O)O[C@]1(C)OC[C@H](C)CC1O
			52931464	CC[C@H]1[C@H](C[C@H]2[C@@H]3C[C@H](O)[C@H]4C[C@@H](O)CC[C@]4(C)[C@H]3[C@H](O)C[C@]12C)O[C@]1(C)OC[C@H](C)CC1O
			52931465	CC[C@H]1[C@H](C[C@H]2[C@@H]3C[C@H](O)[C@H]4C[C@@H](O)CC[C@]4(C)[C@H]3CC[C@]12C)O[C@]1(C)OC[C@H](C)CC1O
			52931466	CC[C@H]1[C@H](C[C@H]2[C@@H]3CC[C@H]4C[C@H](CC[C@]4(C)[C@H]3CC[C@]12C)O[C@@H]1OC(CO)[C@H](O[C@@H]2OC(CO)[C@@H](O)[C@H](O[C@@H]3OC[C@@H](O)[C@H](O)C3O)C2O[C@@H]2OC(CO)[C@@H](O)[C@H](O[C@@H]3OC(C)[C@H](O)C(O)[C@@H]3O)C2O)[C@H](O)C1O)O[C@]1(C)OC[C@H](C)CC1O
			52931467	CC[C@H]1[C@H](C[C@H]2[C@@H]3CC[C@H]4C[C@H](CC[C@]4(C)[C@H]3CC[C@]12C)O[C@@H]1OC(CO)[C@H](O[C@@H]2OC(CO)[C@@H](O)[C@H](O[C@@H]3OC[C@@H](O)[C@H](O)C3O)C2O[C@@H]2OC(CO)[C@@H](O)[C@H](O[C@@H]3OC[C@@H](O)[C@H](O)C3O)C2O)[C@H](O)C1O)O[C@]1(C)OC[C@H](C)CC1O
			52931468	CC[C@H]1[C@H](C[C@H]2[C@@H]3CC[C@H]4C[C@H](CC[C@]4(C)[C@H]3CC[C@]12C)O[C@@H]1OC(CO)[C@H](O[C@@H]2OC(CO)[C@@H](O)[C@H](O[C@@H]3OC(CO)[C@@H](O)[C@H](O)C3O)C2O[C@@H]2OC(CO)[C@@H](O)[C@H](O[C@@H]3OC(C)[C@H](O)C(O)[C@@H]3O)C2O)[C@H](O)C1O)O[C@@]1(C)CC[C@@H](C)CO1
			52931469	CC[C@H]1[C@H](C[C@H]2[C@@H]3CC[C@H]4C[C@H](CC[C@]4(C)[C@H]3CC(=O)[C@]12C)O[C@@H]1OC(CO)[C@H](O)[C@H](O)C1O)O[C@@]1(C)CC[C@@H](C)CO1
			52931470	CC[C@H]1[C@H](C[C@H]2[C@@H]3CC[C@H]4C[C@H](CC[C@]4(C)[C@H]3CC(=O)[C@]12C)O[C@@H]1OC(CO)[C@H](O[C@@H]2OC(CO)[C@@H](O)[C@H](O)C2O)[C@H](O)C1O)O[C@@]1(C)CC[C@@H](C)CO1
			52931471	CC[C@H]1[C@H](C[C@H]2[C@@H]3CC[C@H]4C[C@H](CC[C@]4(C)[C@H]3CC(=O)[C@]12C)O[C@@H]1OC(CO)[C@H](O[C@@H]2OC(CO)[C@@H](O)[C@H](O)C2O[C@@H]2OC(CO)[C@@H](O)[C@H](O)C2O)[C@H](O)C1O)O[C@@]1(C)CC[C@@H](C)CO1
			52931472	CC[C@H]1[C@H](C[C@H]2[C@@H]3CC[C@H]4C[C@H](CC[C@]4(C)[C@H]3CC[C@]12C)O[C@@H]1OC(CO)[C@H](O[C@@H]2OC(CO)[C@@H](O)[C@H](O[C@@H]3OC[C@@H](O)[C@H](O)C3O)C2O[C@@H]2OC(CO)[C@@H](O)[C@H](O)C2O)[C@H](O)C1O)O[C@]1(C)OC[C@H](C)CC1O
			52931473	CC[C@H]1[C@H](C[C@H]2[C@@H]3CC[C@H]4C[C@H](CC[C@]4(C)[C@H]3CC(=O)[C@]12C)O[C@@H]1OC(CO)[C@H](O[C@@H]2OC(CO)[C@@H](O)[C@H](O[C@@H]3OC[C@@H](O)[C@H](O)C3O)C2O[C@@H]2OC(CO)[C@@H](O)[C@H](O)C2O)[C@H](O)C1O)O[C@@]1(C)CC[C@@H](C)CO1
			52931474	CC[C@H]1[C@H](C[C@H]2[C@@H]3CC[C@H]4C[C@H](CC[C@]4(C)[C@H]3CC(=O)[C@]12C)O[C@@H]1OC(CO)[C@H](O[C@@H]2OC(CO)[C@@H](O)[C@H](O)C2O[C@@H]2OC(CO)[C@@H](O)[C@H](O[C@@H]3OC(C)[C@H](O)C(O)[C@@H]3O)C2O)[C@H](O)C1O)O[C@@]1(C)CC[C@@H](C)CO1
			52931475	CC[C@H]1[C@H](C[C@H]2[C@@H]3CC[C@H]4C[C@H](CC[C@]4(C)[C@H]3CC(=O)[C@]12C)O[C@@H]1OC(CO)[C@H](O[C@@H]2OC(CO)[C@@H](O)[C@H](O[C@@H]3OC[C@@H](O)[C@H](O)C3O)C2O[C@@H]2OC(CO)[C@@H](O)[C@H](O[C@@H]3OC(C)[C@H](O)C(O)[C@@H]3O)C2O)[C@H](O)C1O)O[C@@]1(C)CC[C@@H](C)CO1
			52931476	CC[C@H]1[C@H](C[C@H]2[C@@H]3CC[C@H]4C[C@H](CC[C@]4(C)[C@H]3CC(=O)[C@]12C)O[C@@H]1OC(CO)[C@H](O[C@@H]2OC(CO)[C@@H](O)[C@H](O[C@@H]3OC[C@@H](O)[C@H](O)C3O)C2O[C@@H]2OC(CO)[C@@H](O)[C@H](O[C@@H]3OC[C@@H](O)[C@H](O)C3O)C2O)[C@H](O)C1O)O[C@@]1(C)CC[C@@H](C)CO1
			52931477	CC[C@H]1[C@H](C[C@H]2[C@@H]3CC[C@H]4C[C@H](CC[C@]4(C)[C@H]3CC[C@]12C)O[C@@H]1OC(CO)[C@H](O[C@@H]2OC(CO)[C@@H](O)[C@H](O[C@@H]3OC(CO)[C@@H](O)[C@H](O)C3O[C@@H]3OC(CO)[C@@H](O)[C@H](O[C@@H]4OC(C)[C@H](O)C(O)[C@@H]4O)C3O)C2O)[C@H](O)C1O)O[C@@]1(C)CC[C@@H](C)CO1
			52931478	CC[C@H]1[C@H](C[C@H]2[C@@H]3C[C@H](O)[C@H]4C[C@@H](O)CC[C@]4(C)[C@H]3CC[C@]12C)O[C@@]1(C)CC[C@@H](C)CO1
			52931479	CC[C@H]1[C@H](C[C@H]2[C@@H]3C[C@H](O[C@@H]4OC(CO)[C@@H](O)[C@H](O)C4O)[C@H]4C[C@@H](O)CC[C@]4(C)[C@H]3CC[C@]12C)O[C@@]1(C)CC[C@@H](C)CO1
			52931480	CC[C@H]1[C@H](C[C@H]2[C@@H]3C[C@H](O)[C@H]4C[C@H](CC[C@]4(C)[C@H]3CC(=O)[C@]12C)OC1OC(CO)C(OC2OC(CO)C(O)C(OC3OCC(O)C(O)C3O)C2OC2OC(CO)C(O)C(OC3OCC(O)C(O)C3O)C2O)C(O)C1O)O[C@@]1(C)CC[C@@H](C)CO1
			52942274	CC(=O)[C@H]1[C@H](O)C[C@H]2[C@@H]3C[C@@H](O)[C@@]4(O)C[C@@H](O)CC[C@]4(C)[C@H]3CC[C@]12C
			53235912	CC(=O)OCC(=O)[C@@]1(O)CC[C@H]2[C@@H]3CC[C@H]4C[C@H](CC[C@]4(C)[C@H]3CC[C@]12C)OC(C)=O
			53243408	C[C@@H](O)[C@H]1C(=O)C[C@H]2[C@@H]3CC[C@H]4[C@H](O)[C@@H](O)CC[C@]4(C)[C@H]3CC[C@]12C
			53243409	CC[C@H]1C(=O)C[C@H]2[C@@H]3CC[C@H]4[C@H](O)[C@H](O)CC[C@]4(C)[C@H]3CC[C@]12C
			53252334	CC(=O)[C@H]1CC[C@H]2[C@@H]3[C@@H](C[C@H]4C[C@H](CC[C@]4(C)[C@H]3CC[C@]12C)OC(=O)c1ccccc1)OC(=O)c1ccccc1
			53252501	CC(=O)[C@H]1CC[C@H]2[C@@H]3[C@H](O)C[C@H]4C[C@H](CC[C@]4(C)[C@H]3CC[C@]12C)OC(=O)c1ccccc1
150000003128	pregnanes	189	102388	C[C@@H]1C[C@H]2[C@@H]3C[C@@H](F)C4(O)C[C@@H](O)CC[C@]4(C)[C@H]3CC[C@]2(C)[C@@]1(O)C(C)=O
			104881	CC(=O)[C@H]1CC[C@H]2[C@@H]3CCC4CC(O)CC[C@]4(C)[C@H]3CC[C@]12C
			107459	CC(=O)OCC(=O)[C@@]1(O)CC[C@H]2[C@@H]3CCC4CC(=O)CC[C@]4(C)[C@H]3C(=O)C[C@]12C
			120059	C[C@H](O)[C@H]1CC[C@H]2[C@@H]3CCC4C[C@H](O)CC[C@]4(C)[C@H]3CC[C@]12C
			123867	CC(=O)[C@H]1CC[C@H]2[C@@H]3CCC4CC(=O)CC[C@]4(C)[C@H]3CC[C@]12C
			135006	CC[C@H]1CC[C@H]2[C@@H]3CCC4CC(=O)C(=O)C[C@]4(C)[C@H]3CC[C@]12C
			150786	CC[C@H]1CC[C@H]2[C@@H]3CCC4CC(O)(O)C(O)C(=O)[C@]4(C)[C@H]3CC[C@]12C
			150839	CC(=O)[C@@]1(O)CC[C@H]2[C@@H]3CC(O)C4CC(O)CC[C@]4(C)[C@H]3CC[C@]12C
			151521	CC(O)[C@@]1(O)CC[C@H]2[C@@H]3CC(O)C4CC(O)CC[C@]4(C)[C@H]3CC[C@]12C
			151946	CC(=O)[C@H]1CC[C@H]2[C@@H]3CCC4CC(=O)CC[C@]4(C)[C@H]3[C@@H](O)C[C@]12C
			162411	CC(=O)[C@@]1(O)CC[C@H]2[C@@H]3CCC4CC(O)CC[C@]4(C)[C@H]3CC[C@]12C
			165234	CC(O)[C@H]1CC[C@H]2[C@@H]3CCC4CC(O)CC[C@]4(C)[C@H]3CC[C@]12C
			166763	C[C@]12CC[C@H]3[C@@H](CCC4CC(=O)CC[C@]34C)[C@@H]1CC[C@@H]2C(=O)COC(=O)CCC(O)=O
			169462	CC(=O)[C@H]1CC[C@H]2[C@@H]3CCC4CCCC[C@]4(C)[C@H]3CC[C@]12C
			186876	CC[C@H]1CC[C@H]2[C@@H]3CCC4CC(O)(O)C(O)(O)C[C@]4(C)[C@H]3CC[C@]12C
			191407	CC(=O)[C@@]1(O)CC[C@H]2[C@@H]3CCC4CC(O)CC[C@]4(C)[C@H]3C(=O)C[C@]12C
			227846	CC(=O)[C@H]1CC[C@H]2[C@@H]3CCC4CC(=O)CC[C@]4(C)[C@H]3C(C)(O)C[C@]12C
			3032822	CC[C@H]1CC[C@H]2[C@@H]3CCC4CC(O)(O)CC[C@]4(C)[C@H]3CC[C@]12C
			3082385	CC(O)[C@@]1(O)CC[C@H]2[C@@H]3CCC4CC(O)CC[C@]4(C)[C@H]3CC[C@]12C
			5459943	C[C@]12CC[C@H]3[C@@H](CCC4CCCC[C@]34C)[C@@H]1CC[C@@H]2CC=O
			5460188	C[C@]12CC[C@H]3[C@@H](CCC4CCCC[C@]34C)[C@@H]1CC[C@@H]2CCO
			6451458	C[C@@H]1C[C@H]2[C@@H]3CC4OC44C[C@H](CC[C@]4(C)[C@H]3CC[C@]2(C)[C@@]1(O)C(C)=O)OC(C)=O
			6453368	C[C@@H]1C[C@H]2[C@@H]3CC4OC44C[C@@H](O)CC[C@]4(C)[C@H]3CC[C@]2(C)[C@@]1(O)C(C)=O
			6857422	CC[C@H]1CC[C@H]2[C@@H]3CCC4CCCC[C@]4(C)[C@H]3CC[C@]12C
			9820538	C[C@]12C[C@H](O)[C@H]3[C@@H](CCC4C[C@H](O)CC[C@]34C)[C@@H]1CC[C@]2(O)C(=O)CO
			9886188	C[C@@H]1C[C@H]2[C@@H]3C[C@H](F)C4CC(=O)CC[C@]4(C)[C@H]3[C@@H](O)C[C@]2(C)[C@H]1C(=O)CO
			9914406	C[C@@H]1C[C@H]2[C@@H]3CCC4CC(=O)CC[C@]4(C)[C@@]3(Cl)[C@@H](O)C[C@]2(C)[C@@]1(OC(=O)C1(C)CC1)C(=O)CCl
			9975064	C[C@]12CC[C@H]3[C@@H](CCC4CC(=O)CC[C@]34C)[C@@H]1CC[C@]2(O)C(=O)CO
			10020339	CC[C@H]1[C@@H](C[C@H]2[C@@H]3CCC4CC(O)C(=O)C[C@]4(C)[C@H]3CC[C@]12C)C#N
			10254087	CC(=O)OCC(=O)[C@@]1(O)CC[C@H]2[C@@H]3CCC4C(Br)C(=O)CC[C@]4(C)[C@H]3CC[C@]12C
			10383256	C[C@]12CC[C@H]3[C@@H](CCC4C[C@@H](O)CC[C@]34C)[C@@H]1CC[C@]2(O)C(=O)CO
			10475512	CC(=O)OCC(=O)[C@@]1(O)CC[C@H]2[C@@H]3CCC4CC(=O)CC[C@]4(C)[C@H]3CC[C@]12C
			10504108	C[C@@H]([C@H]1CC[C@H]2[C@@H]3CCC4C[C@@H](CC[C@]4(C)[C@H]3C[C@@H](O)[C@]12C)N(C)C(=O)C=C(C)C)N(C)C
			10506870	C[C@@H]([C@H]1CC[C@H]2[C@@H]3CCC4[C@@H](OC(C)=O)[C@H]([C@H](O)C[C@]4(C)[C@H]3CC[C@]12C)N1C(=O)c2ccccc2C1=O)N(C)C
			10577950	C[C@@H]([C@H]1CC[C@H]2[C@@H]3CCC4C[C@@H](CC[C@]4(C)[C@H]3C[C@@H](OC(C)=O)[C@]12C)N(C)C(=O)c1ccccc1)N(C)C
			10672134	CC(C)[C@@H]1CN([C@H]2CC[C@]3(C)[C@H]4CC[C@@]5(C)[C@@H](C[C@@H](O)[C@@H]5[C@H](C)N(C)C)[C@@H]4CCC3C2=O)C1=O
			10672255	C[C@@H]([C@H]1CC[C@H]2[C@@H]3CCC4C[C@@H](CC[C@]4(C)[C@H]3C(=C)C[C@]12C)N(C)C(=O)c1ccccc1)N(C)C
			10772832	CC[C@H]1CC[C@H]2[C@@H]3CCC4C[C@@H](CC[C@]4(C)[C@H]3CC[C@]12C)NCCO[C@H](COP(O)(=O)O[C@H]1O[C@H](C(N)=O)[C@@](C)(O)[C@H](OC(N)=O)[C@H]1O[C@@H]1O[C@H](CO[C@@H]2O[C@H](CO)[C@@H](O)[C@H](O)[C@H]2O)[C@@H](O[C@@H]2O[C@H](C)[C@@H](O[C@@H]3O[C@@H]([C@H](O)[C@H](O)[C@H]3O)C(N)=O)[C@H](O)[C@H]2NC(C)=O)[C@H](O)[C@H]1NC(C)=O)C(O)=O
			10782963	CC[C@H]1C(=O)C[C@H]2[C@@H]3CCC4C[C@@H](O)[C@H](O)C[C@]4(C)[C@H]3CC[C@]12C
			10806504	CC[C@H]1C(=O)C[C@H]2[C@@H]3CCC4C[C@@H](O)C(=O)C[C@]4(C)[C@H]3CC[C@]12C
			11013849	CC(=O)O[C@H]1CC[C@@]2(C)C(CC[C@H]3[C@@H]4CC[C@H](C(C)=O)[C@@]4(C)CC[C@H]23)C1
			11395649	CC(=O)OCC(=O)[C@@]1(O)CC[C@H]2[C@@H]3CCC4CC(=O)CC[C@]4(C)[C@H]3[C@@H](O)C[C@]12C
			11743650	CC(=O)OCC(=O)[C@@]1(O)CC[C@H]2[C@@H]3CCC4C[C@H](CC[C@]4(C)[C@H]3CC[C@]12C)OC(C)=O
			11810585	CC(O)[C@H]1CC[C@H]2[C@@H]3CCC4C[C@H](CC[C@]4(C)[C@H]3CC[C@]12C)OC(C)=O
			11969461	C[C@H](O)[C@H]1CC[C@H]2[C@@H]3CCC4CC(=O)CC[C@]4(C)[C@H]3C[C@](O)(C#C)[C@]12C
			16402681	CC(=O)O[C@@H]1CC[C@@]2(C)C(CC[C@H]3[C@@H]4C[C@H](O)[C@](O)(C(C)=O)[C@@]4(C)CC[C@H]23)C1
			17756741	C[C@]12CC(=O)[C@H]3[C@@H](CCC4CC(=O)CC[C@]34C)[C@@H]1CC[C@]2(O)C(=O)CO
			18596604	CC[C@H]1CC[C@H]2[C@@H]3CCC4CC(CC[C@]4(C)[C@H]3CC[C@]12C)OC1O[C@@H]([C@@H](O)[C@H](O)[C@H]1O)C(O)=O
			18600109	CC(O)[C@@]1(O)CC[C@H]2[C@@H]3CCC4CCCC[C@]4(C)[C@H]3CC[C@]12C
			18653237	CC(=O)[C@H]1CC[C@H]2[C@@H]3CCC4C[C@](C)(O)CC[C@]4(C)[C@H]3CC[C@]12C
			20054878	C[C@]12CC(=O)[C@H]3[C@@H](CCC4C[C@H](O)CC[C@]34C)[C@@H]1CC[C@]2(O)[C@H](O)CO
			20056458	C[C@]12CC[C@H]3[C@@H](CCC4CC(O)CC[C@]34C)[C@@H]1CC[C@]2(O)C(O)CO
			20578778	C[C@]12C[C@@H](O)[C@H]3[C@@H](CCC4C[C@@H](CC[C@]34C)O[C@@H]3O[C@@H]([C@@H](O)[C@H](O)[C@H]3O)C(O)=O)[C@@H]1CC[C@]2(O)C(=O)CO
			20832521	CO[C@@H]1[C@@H](O)[C@H](OC2CC[C@@]3(C)C(CC[C@]4(O)[C@@H]3CC[C@]3(C)[C@H](CC(O)[C@@]43O)C(C)OC(=O)c3ccccc3)C2)O[C@H](C)[C@@H]1O[C@@H]1O[C@H](CO)[C@@H](O)[C@H](O)[C@H]1O
			20834245	CC(OS([O-])(=O)=O)[C@H]1CC[C@H]2[C@@H]3CCC4CC(CC[C@]4(C)[C@H]3CC[C@]12C)OS([O-])(=O)=O
			20834246	CC(OS(O)(=O)=O)[C@H]1CC[C@H]2[C@@H]3CCC4CC(CC[C@]4(C)[C@H]3CC[C@]12C)OS(O)(=O)=O
			20841835	CC(O)[C@@]1(O)CC[C@H]2[C@@H]3CCC4CC(=O)CC[C@]4(C)[C@H]3CC[C@]12C
			20847865	CC[C@H]1CC[C@H]2[C@@H]3CCC4CCCC(O)(O)[C@]4(C)[C@H]3CC[C@]12C
			21117089	CC(=O)OC1CC[C@@]2(C)C(CC[C@H]3[C@@H]4CC[C@H](C(C)=O)[C@@]4(C)CC(=O)[C@H]23)C1
			21117090	CC(=O)O[C@@H]1CC[C@@]2(C)C(CC[C@H]3[C@@H]4CC[C@H](C(C)=O)[C@@]4(C)CC(=O)[C@H]23)C1
			21117399	C[C@H](NCCN(C)C)[C@H]1CC[C@H]2[C@@H]3CCC4CCCC(O)[C@]4(C)[C@H]3CC[C@]12C
			21117676	CC[C@H]1CC[C@H]2[C@@H]3CCC4CCC(O)C(O)(O)[C@]4(C)[C@H]3CC[C@]12C
			21117956	CC(=O)[C@H]1CC[C@H]2[C@@H]3CCC4CC(O)CC[C@]4(C)[C@H]3C(=O)C[C@]12C
			21120684	CC(O)[C@@]1(O)CC[C@H]2[C@@H]3C(O)CC4CC(O)CC[C@]4(C)[C@H]3CC[C@]12C
			21121061	CC(O)[C@H]1CC[C@@]2(N)[C@@H]3CCC4CC(CC[C@]4(C)[C@H]3CC[C@]12C)O[C@@H]1O[C@@H](C)[C@H](O)[C@@H](O)[C@H]1O
			21121756	CC(=O)[C@@]1(O)CC(O)[C@H]2[C@@H]3CCC4CC(O)CC[C@]4(C)[C@H]3CC[C@]12C
			21121997	CC[C@H]1CC[C@H]2[C@@H]3CCC4CCC(=O)C(=O)[C@]4(C)[C@H]3CC[C@]12C
			21122951	CC[C@H]1CC[C@H]2[C@@H]3CCC4CCC(O)C(O)(O)[C@]4(C)[C@H]3C(=O)C[C@]12C
			21124360	C[C@]12C[C@H](O)[C@H]3[C@@H](CCC4CC(=O)CC[C@]34C)[C@@H]1CC[C@]2(O)C(=O)CO
			21124428	CC(=O)[C@H]1CC[C@H]2[C@@H]3CCC4CC(O)CC[C@]4(C)[C@H]3C3C[C@]12C(O)O3
			21126086	CC[C@H]1CC[C@H]2[C@@H]3CCC4CCCC(O)(O)[C@]4(C)[C@H]3C(=O)C[C@]12C
			21126216	CC(O)[C@H]1CC[C@H]2[C@@H]3CCC4CC(CC[C@]4(C)[C@H]3CC[C@]12C)OS([O-])(=O)=O
			21126217	CC(O)[C@H]1CC[C@H]2[C@@H]3CCC4CC(CC[C@]4(C)[C@H]3CC[C@]12C)OS(O)(=O)=O
			21126225	C[C@]12CC(=O)[C@H]3[C@@H](CC(O)C4CC(O)CC[C@]34C)[C@@H]1CC[C@]2(O)C(=O)CO
			21126226	C[C@]12CC(O)[C@H]3[C@@H](CC(O)C4CC(O)CC[C@]34C)[C@@H]1CC[C@]2(O)C(=O)CO
			21126343	CC[C@]1(CC[C@H]2[C@@H]3CC(OC(C)=O)C4CC(CC[C@]4(C)[C@H]3CC[C@]12C)OC(C)=O)OC(C)=O
			21126380	C[C@]12CC(O)C(O)CC1CC[C@H]1[C@@H]3CC[C@H](C(=O)CO)[C@@]33CC(OC3O)[C@H]21
			21128474	CC[C@H]1CC[C@H]2[C@@H]3CCC4C[C@H](N)CC[C@]4(C)[C@H]3CC[C@]12C
			21139545	CC(=O)OCC(=O)[C@@]1(O)CC[C@H]2[C@@H]3CCC4CC(=O)CC[C@]4(C)[C@H]3C(O)C[C@]12C
			21139751	C[C@]12C[C@H](O)[C@H]3[C@@H](CCC4C[C@H](O)CC[C@]34C)[C@@H]1CC[C@]2(O)C(O)CO
			21139766	CC(=O)OC1CC[C@@]2(C)C(CC[C@H]3[C@@H]4CC[C@H](C(C)=O)[C@@]4(C)C(C[C@H]23)OC(C)=O)C1
			21139876	CC(O)[C@H]1CC[C@H]2[C@@H]3CCC4CC(O)CC[C@]4(C)[C@H]3C(=O)C[C@]12C
			21139953	CC(=O)[C@H]1CC[C@H]2[C@@H]3CCC4C[C@@H](O)CC[C@]4(C)[C@H]3CC[C@]12C
			21140034	CC(=O)OC1CC[C@@]2(C)C(CC[C@H]3[C@@H]4CC([C@H](C(C)=O)[C@@]4(C)C(=O)C[C@H]23)N2CC2)C1
			21160504	CC(=O)OC1C(OC(=O)\C=C\c2ccccc2)[C@H]2[C@@H](CCC3CC(O)CC[C@]23C)[C@]2(O)CC[C@H](C(C)=O)[C@@]12C
			21969306	CC(=O)[C@H]1CC[C@H]2[C@@H]3CCC4(C[C@H](O)CC[C@]4(C)[C@H]3CC[C@]12C)C(O)=O
			22084962	CC(=O)[C@H]1CC[C@H]2[C@@H]3CCC4CCCC[C@]4(C)[C@H]3C(=O)C[C@]12C
			22209908	COc1ccc2OCN(Cc2c1)C(C)[C@H]1CC[C@H]2[C@@H]3CCC4CC(O)CC[C@]4(C)[C@H]3CC[C@]12C
			22209909	C[C@]12CC(O)[C@H]3[C@@H](CCC4CC(O)CC[C@]34C)[C@@H]1CC[C@]2(O)C(O)CO
			22210142	CC([C@H]1C(O)C[C@H]2[C@@H]3CCC4C(OC(C)=O)C(CC[C@]4(C)[C@H]3CC[C@]12C)N(C)C(=O)c1ccccc1)N(C)C
			22210144	CC([C@H]1CC[C@H]2[C@@H]3CCC4C(OC(C)=O)C(NC(=O)c5ccccc5)C(O)C[C@]4(C)[C@H]3CC[C@]12C)N(C)C
			22211938	C[C@]12CC(O[Si](C)(C)C)[C@H]3[C@@H](CCC4CC(CC[C@]34C)O[Si](C)(C)C)[C@@H]1CC[C@@H]2C(=O)CO[Si](C)(C)C
			22212654	CC(O)[C@H]1CC[C@H]2[C@@H]3CCC4CC(CC[C@]4(C)[C@H]3CC[C@]12C)OC(C)=O
			22212655	CC(O)[C@H]1CC[C@H]2[C@@H]3CCC4C[C@@H](CC[C@]4(C)[C@H]3CC[C@]12C)OC(C)=O
			22212665	CC(=O)[C@@]1(Br)CC[C@H]2[C@@H]3CCC4CC(=O)CC[C@]4(C)[C@H]3CC[C@]12C
			22212669	CC(=O)[C@H]1CC[C@H]2[C@@H]3CCC4CC(O)CC[C@]4(C)[C@H]3C(O)C[C@]12C
			22212680	CC(=O)[C@H]1CC[C@H]2[C@@H]3CCC4CCCC[C@]4(C)[C@H]3CC(O)[C@]12C
			22212685	CC(=O)[C@@]1(O)CC[C@H]2[C@@H]3CCC4C[C@H](O)CC[C@]4(C)[C@H]3CC[C@]12C
			22212690	CC(=O)[C@H]1CC[C@H]2[C@@H]3C(O)CC4CC(O)CC[C@]4(C)[C@H]3C(O)C[C@]12C
			22212730	CC(=O)[C@H]1CC[C@H]2[C@@H]3C(O)CC4CC(O)CC[C@]4(C)[C@H]3CC[C@]12C
			22212736	CC(=O)OC1CC[C@@]2(C)C(CC[C@H]3[C@@H]4CC[C@H](C(C)=O)[C@@]4(C)CC[C@]23O)C1
			22212862	CC(=O)[C@H]1CC[C@H]2[C@@H]3CCC4CCCC[C@]4(C)[C@H]3CC(=O)[C@]12C
			22212866	CC(=O)OC1CC[C@@]2(C)C(CC[C@H]3[C@@H]4CC[C@](Br)(C(C)=O)[C@@]4(C)CC[C@H]23)C1
			22212868	CC(Br)[C@H]1CC[C@H]2[C@@H]3CCC4CC(CC[C@]4(C)[C@H]3CC[C@]12C)OC(C)=O
			22212880	CC(=O)[C@H]1CC[C@H]2[C@@H]3CC(=O)C4CC(=O)CC[C@]4(C)[C@H]3CC[C@]12C
			22212886	CC(=O)[C@H]1CC[C@H]2[C@@H]3CCC4C(Br)C(=O)CC[C@]4(C)[C@H]3CC[C@]12C
			22213141	CC1C[C@@]2(C)C(CC[C@H]3[C@@H]4CC[C@](O)(C(=O)CO)[C@@]4(C)C[C@H](OC(C)=O)[C@H]23)CC1=O
			22213149	CC(=O)OC1CC[C@@]2(C)C(CC[C@@H]3[C@@H]2CC(OC(C)=O)[C@]2(C)[C@H](CC(=O)[C@@]32OC(C)=O)C(C)=O)C1
			22213220	CC(OC(C)=O)[C@H]1CC[C@H]2[C@@H]3CCC4CC(=O)CC[C@]4(C)[C@H]3CC[C@]12C
			22213235	CC(=O)[C@H]1CC[C@H]2[C@@H]3CC(F)C4(F)CC(O)CC[C@]4(C)[C@H]3CC[C@]12C
			22213236	CC(=O)[C@H]1CC[C@H]2[C@@H]3CC(F)C4(F)C[C@@H](O)CC[C@]4(C)[C@H]3CC[C@]12C
			22213247	CC(OC(=O)C(F)(F)F)[C@H]1CC[C@H]2[C@@H]3CCC4CC(CC[C@]4(C)[C@H]3CC[C@]12C)OC(=O)C(F)(F)F
			22213253	CC(=O)[C@H]1CC[C@H]2[C@@H]3CCC4CC(O)CC[C@]4(C)[C@H]3C(O)C(O)[C@]12C
			22213279	CC(OC(C)=O)[C@H]1CC[C@@]2(O)[C@@H]3CCC4CC(CC[C@]4(C)[C@H]3C(OC(=O)CO)C(OC(C)=O)[C@]12C)OC(C)=O
			22213282	CC(=O)OC1CC[C@@]2(C)C(CC[C@H]3[C@@H]4CC[C@H](C(C)=O)[C@@]4(C)CC(OC(C)=O)[C@H]23)C1
			22213355	CC(NC(C)=O)[C@H]1CC[C@H]2[C@@H]3CCC4CC(N)CC[C@]4(C)[C@H]3CC[C@]12CO
			22213356	CC(NC(C)=O)[C@H]1CC[C@H]2[C@@H]3CCC4C[C@@H](N)CC[C@]4(C)[C@H]3CC[C@]12CO
			22213386	CC(N)[C@H]1CC[C@H]2[C@@H]3CCC4CC(N)CC[C@]4(C)[C@H]3CC[C@]12CO
			22213503	CC1C[C@H]2[C@@H]3CCC4CC(O)CC[C@]4(C)[C@H]3CC[C@]2(C)[C@@]1(O)C(C)=O
			22213583	CC[C@H]1CC[C@H]2[C@@H]3[C@@H](N)CC4C[C@@H](N)CC[C@]4(C)[C@H]3CC[C@]12C
			22213709	CC(O)[C@H]1CC[C@H]2[C@@H]3CCC4CC(CC[C@]4(C)[C@H]3CC[C@]12CN=C(C)C)N=C(C)C
			22213710	CC(O)[C@H]1CC[C@H]2[C@@H]3CCC4C[C@H](CC[C@]4(C)[C@H]3CC[C@]12CN=C(C)C)N=C(C)C
			22213745	CC(O)[C@H]1CC[C@H]2[C@@H]3CCC4CC(CC[C@]4(C)[C@H]3CC[C@]12C)N=C(C)C
			22213746	CC(O)[C@H]1CC[C@H]2[C@@H]3CCC4C[C@H](CC[C@]4(C)[C@H]3CC[C@]12C)N=C(C)C
			22213857	CC(O)[C@H]1CC[C@H]2[C@@H]3CCC4CCCC[C@]4(C)[C@H]3CC[C@]12CO
			22214017	CC[C@H]1CC[C@H]2[C@@H]3CCC4C[C@H](N)CC[C@]4(C)[C@H]3[C@H](N)C[C@]12C
			22214045	CC(O)[C@H]1CC[C@H]2[C@@H]3CCC4C[C@@H](O)CC[C@]4(CN=C(C)C)[C@H]3CC[C@]12C
			22214164	C[C@]12CC[C@H]3[C@@H](CCC4CC(CC[C@]34C)O[Si](C)(C)C)[C@@H]1CC[C@]2(O[Si](C)(C)C)C(=O)CO[Si](C)(C)C
			22214170	CC(O[Si](C)(C)C)[C@@]1(O)CC[C@H]2[C@@H]3CCC4CC(CC[C@]4(C)[C@H]3C(=O)C[C@]12C)O[Si](C)(C)C
			22214320	C[C@]12CC(O[Si](C)(C)C)[C@H]3[C@@H](CCC4CC(CC[C@]34C)O[Si](C)(C)C)[C@@H]1CC[C@]2(O)C(=O)CO[Si](C)(C)C
			22214374	C[C@]12CC(=O)[C@H]3[C@@H](CCC4CC(CC[C@]34C)O[Si](C)(C)C)[C@@H]1CC[C@@H]2C(CO[Si](C)(C)C)O[Si](C)(C)C
			22214756	CC[C@H]1CC[C@H]2[C@@H]3CCC4CC(CC[C@]4(C)[C@H]3CC[C@]12C)N(C)C
			22214772	CC(N=C(C)C)[C@H]1CC[C@H]2[C@@H]3CCC4CCCC[C@]4(C)[C@H]3CC[C@]12CO
			22214785	CC(N=C(C)C)[C@H]1CC[C@H]2[C@@H]3CCC4CC(CC[C@]4(C)[C@H]3CC[C@]12CO)N=C(C)C
			22214786	CC(N=C(C)C)[C@H]1CC[C@H]2[C@@H]3CCC4C[C@H](CC[C@]4(C)[C@H]3CC[C@]12CO)N=C(C)C
			22215066	CC(O)[C@H]1CC[C@H]2[C@@H]3CCC4CC(CC[C@]4(C)[C@H]3CC[C@]12CNCc1ccccc1)N(C)Cc1ccccc1
			22215558	CC(OC(C)=O)[C@H]1CC[C@@]2(O)[C@@H]3CCC4CC(CC[C@]4(C)[C@H]3C(OC(=O)c3ccccc3)C(OC(C)=O)[C@]12C)OC(C)=O
			22215678	CC(O)[C@H]1CC[C@H]2[C@@H]3CCC4CC(CC[C@]4(C)[C@H]3CC[C@]12CNC(=O)c1ccccc1)N(C)C(=O)c1ccccc1
			22216076	CC(O[Si](C)(C)C)[C@H]1CC[C@H]2[C@@H]3CCC4CC(CC[C@]4(C)[C@H]3C(=O)C[C@]12C)O[Si](C)(C)C
			22217187	CC(=O)[C@H]1CC[C@H]2[C@@H]3CCC4CC(CC[C@]4(C)[C@H]3CC[C@]12C)NC(=O)CNC(=O)CNC(=O)OCc1ccccc1
			22217188	CC(=O)[C@H]1CC[C@H]2[C@@H]3CCC4C[C@@H](CC[C@]4(C)[C@H]3CC[C@]12C)NC(=O)CNC(=O)CNC(=O)OCc1ccccc1
			22217457	CC(=O)[C@H]1C(C[C@H]2[C@@H]3CCC4CC(CC[C@]4(C)[C@H]3CC[C@]12C)O[Si](C)(C)C)O[Si](C)(C)C
			22295011	CC[C@H]1CC[C@H]2[C@@H]3CCC4CCCC[C@]4(C)[C@H]3CC(=O)[C@]12C
			22295020	CC(O)[C@H]1CC[C@H]2[C@@H]3CCC4CCCC[C@]4(C)[C@H]3CC(=O)[C@]12C
			22295035	CC[C@H]1CC[C@H]2[C@@H]3CCC4CC(O)CC[C@]4(C)[C@H]3CC[C@]12C
			22295036	CC[C@H]1CC[C@H]2[C@@H]3CCC4C[C@@H](O)CC[C@]4(C)[C@H]3CC[C@]12C
			22295187	CC(=O)[C@H]1CC[C@H]2[C@@H]3CCC4CC(CC[C@]4(C)[C@H]3CC[C@]12C)NC(=O)CNC(=O)C(Cc1ccccc1)NC(=O)OCc1ccccc1
			22295351	C[C@]12CC[C@H]3[C@@H](CCC4CC(CC[C@]34C)O[Si](C)(C)C)[C@@H]1CC[C@@H]2C(=O)CO[Si](C)(C)C
			22295371	CC(=O)OCC(=O)[C@H]1CC[C@H]2[C@@H]3CCC4CC(O)CC[C@]4(C)[C@H]3CC[C@]12C
			22295596	CC[C@H]1CC[C@H]2[C@@H]3CCC4CCCC[C@]4(C)[C@H]3CC[C@]12CO
			22295785	CC1C[C@H]2[C@@H]3CC[C@](OC(C)=O)(C(C)=O)[C@@]3(C)CC[C@@H]2[C@@]2(C)CCC(=O)CC12
			22295797	CC[C@H]1CC[C@H]2[C@@H]3CCC4CC(N)CC[C@]4(C)[C@H]3CC[C@]12C
			22295808	CC[C@H]1CC[C@H]2[C@@H]3CCC4CCCC[C@]4(C)[C@H]3CC(OC(C)=O)[C@]12C
			22295968	CC(O)[C@H]1CC[C@H]2[C@@H]3CCC4CC(CC[C@]4(C)[C@H]3C(C[C@]12C)OC(C)=O)OC(C)=O
			22296082	CC1C[C@H]2[C@@H]3CC[C@H](C(C)=O)[C@@]3(C)CC[C@@H]2[C@@]2(C)CCC(O)CC12O
			22296122	CC(=O)OC1CC2CC(O)CC[C@]2(C)[C@H]2CC(OC(C)=O)[C@@]3(C)[C@@H](CC[C@@H]3C(C)=O)[C@H]12
			22296152	CC[C@H]1CC[C@H]2[C@@H]3CCC4CC(=O)CC[C@]4(C)[C@H]3CC(=O)[C@]12C
			22296168	CC(OC(C)=O)[C@H]1CC[C@H]2[C@@H]3CCC4CCCC[C@]4(C)[C@H]3CC(=O)[C@]12C
			22296218	CC1C[C@H]2[C@@H]3CC(C)C4(O)CC(CC[C@]4(C)[C@H]3CC[C@]2(C)[C@H]1C(C)=O)OC(C)=O
			22296221	CC1C[C@H]2[C@@H]3CC(C)C4(O)CC(O)CC[C@]4(C)[C@H]3CC[C@]2(C)[C@H]1C(C)=O
			22296275	CC(=O)[C@H]1CC(=O)[C@H]2[C@@H]3CCC4CC(=O)CC[C@]4(C)[C@H]3CC[C@]12C
			22296297	CC(=O)[C@H]1CC(=O)[C@@]2(O)[C@@H]3CCC4CC(=O)CC[C@]4(C)[C@H]3CC(=O)[C@]12C
			22296400	CC(N=C(C)C)[C@H]1CC[C@H]2[C@@H]3CCC4CC(O)CC[C@]4(C)[C@H]3CC[C@]12C
			22296401	CC(N=C(C)C)[C@H]1CC[C@H]2[C@@H]3CCC4C[C@@H](O)CC[C@]4(C)[C@H]3CC[C@]12C
			22296426	CC[C@H]1CC[C@H]2[C@@H]3CCC4CC(O)C(C[C@]4(C)[C@H]3CC[C@]12C)N(C)C
			22296427	CC[C@H]1CC[C@H]2[C@@H]3CCC4C[C@H](O)[C@H](C[C@]4(C)[C@H]3CC[C@]12C)N(C)C
			22296494	CC(OC(C)=O)[C@H]1CC[C@H]2[C@@H]3CC(=O)C4CC(CC[C@]4(C)[C@H]3CC[C@]12C)OC(C)=O
			22296623	CC(C)C1CN(C1)C1CC[C@@]2(C)C(CC[C@H]3[C@@H]4CC[C@H](C(C)N(C)C)[C@@]4(C)CC[C@H]23)C1O
			22296624	CC(C)C1CN(C1)[C@H]1CC[C@@]2(C)C(CC[C@H]3[C@@H]4CC[C@H](C(C)N(C)C)[C@@]4(C)CC[C@H]23)[C@H]1O
			22296703	CC(NC(C)=O)[C@H]1CC[C@H]2[C@@H]3CCC4CC(CC[C@]4(C)[C@H]3CC[C@]12C)N(C)C
			22297136	CC(OC(=O)C(F)(F)C(F)(F)C(F)(F)F)[C@H]1CC[C@H]2[C@@H]3CCC4CC(CC[C@]4(C)[C@H]3CC[C@]12C)OC(=O)C(F)(F)C(F)(F)C(F)(F)F
			22297650	CC(O)[C@@]1(O)C(=O)C[C@H]2[C@@H]3CCC4CC(=O)CC[C@]4(C)[C@H]3CC[C@]12C
			22297799	CC(=O)OC1CC[C@@]2(C)C(CC[C@H]3[C@@H]4CC[C@H](C(C)=O)[C@@]4(C)CC[C@H]23)C1
			22794249	CC(O)[C@H]1CC[C@H]2[C@@H]3CCC4CC(=O)CC[C@]4(C)[C@H]3CC[C@]12C
			22808866	CC(I)[C@H]1CC[C@H]2[C@@H]3[C@@H](CC4C[C@@H](CC[C@]4(C)[C@H]3C[C@H](OC=O)[C@]12C)OC=O)OC=O
			22821061	C[C@]12C[C@H](O)[C@H]3[C@@H](CCC4C[C@H](O)CC[C@]34C)[C@@H]1CC[C@]2(O)C(=O)COC1O[C@@H]([C@@H](O)[C@H](O)[C@H]1O)C(O)=O
			22823895	C[C@]12CC[C@H]3[C@@H](CCC4CC(=O)CC[C@]34C)[C@@H]1CC[C@@H]2C(=O)CO
			22833520	CC[C@@]1(O)CC[C@H]2[C@@H]3CCC4CC(O)C(=O)C[C@]4(C)[C@H]3CC[C@]12C
			22833567	CC(=O)[C@H]1CC[C@H]2[C@@H]3CCC4C[C@H](O)CC[C@]4(C)[C@H]3CC[C@]12C
			22844358	CC[C@H]1CC[C@H]2[C@@H]3CCC4CC(O)(O)C(O)C[C@]4(C)[C@H]3CC[C@]12C
			22866650	CC(O)(O)[C@H]1CC[C@H]2[C@@H]3CCC4CC(O)(O)CC[C@]4(C)[C@H]3C(=O)C[C@]12C
			23383190	CC(=O)[C@H]1CC[C@H]2[C@@H]3CCC4CC(O)(O)CC[C@]4(C)[C@H]3CC[C@]12C
			23615919	CC(O)[C@H]1CC[C@H]2[C@@H]3CCC4C[C@H](O)CC[C@]4(C)[C@H]3CC[C@]12C
			23616083	C[C@]12CC(=O)[C@H]3[C@@H](CCC4C[C@H](O)CC[C@]34C)[C@@H]1CC[C@]2(O)C(=O)CO
			23616682	CC(=O)[C@H]1CC[C@H]2[C@@H]3CCC4CC(=O)CC(O)[C@]4(C)[C@H]3CC[C@]12C
			23616946	C[C@]12CC(O)[C@H]3[C@@H](CCC4CC(=O)CC[C@]34C)[C@@H]1CC[C@]2(O)C(=O)CO
			24843117	CO[C@@H]1C[C@H]2[C@@H]3CCC4CC(O)CC[C@]4(C)[C@H]3CC[C@]2(C)[C@H]1C(C)=O
			42626996	C[C@@H]1C[C@H]2[C@@H]3CCC4CC(=O)CC[C@]4(C)[C@@]3(Cl)[C@@H](O)C[C@]2(C)[C@@]1(OC(=O)c1ccco1)C(=O)CCl
			44358095	CN[C@H]1CC[C@@]2(C)C(CC[C@H]3[C@@H]4CC[C@H]([C@H](C)N(C)C)[C@@]4(C)CC[C@H]23)C1
150000000614	5β-androstanes	226	11302	C[C@]12CC[C@H]3[C@@H](CC[C@@H]4CC(=O)CC[C@]34C)[C@@H]1CC[C@@H]2O	1
			5880	C[C@]12CC[C@H]3[C@@H](CC[C@@H]4C[C@H](O)CC[C@]34C)[C@@H]1CCC2=O	1
			101849	C[C@]12C[C@H](O)[C@H]3[C@@H](CC[C@@H]4C[C@H](O)CC[C@]34C)[C@@H]1CCC2=O	1
			101850	C[C@]12CC(=O)[C@H]3[C@@H](CC[C@@H]4C[C@H](O)CC[C@]34C)[C@@H]1CCC2=O	1
			134494	C[C@]12CC[C@H]3[C@@H](CC[C@@H]4C[C@H](O)CC[C@]34C)[C@@H]1CC[C@@H]2O	1
			134628	C[C@@]12CCC[C@H]1[C@@H]1[C@@H](O)C[C@@H]3C[C@@H](O)CC[C@]3(C)[C@H]1CC2	1
			134759	CC(=O)O[C@@H]1C[C@@]2(Cl)[C@H](Cl)C[C@H]3[C@@H]4CCC(=O)[C@@]4(C)CC[C@@H]3[C@@]2(C)CC1=C	1
			193786	C[C@]12CC[C@H]3[C@H]([C@@H]1CCC2=O)C(=O)C[C@@H]1C[C@H](O)CC[C@]31C	1
			222796	C[C@]1(O)CC[C@H]2[C@@H]3CC[C@@H]4CC(=O)CC[C@]4(C)[C@H]3C(=O)C[C@]12C	1
			224447	CC(=O)O[C@H]1CC[C@H]2[C@@H]3CC[C@@H]4CC(=O)CC[C@]4(C)[C@H]3CC[C@]12C	1
			224449	CC(=O)O[C@@H]1CC[C@@]2(C)[C@H](CC[C@H]3[C@@H]4CCC(=O)[C@@]4(C)[C@H](C[C@H]23)OC(C)=O)C1	1
			229734	C[C@]1(O)CC[C@H]2[C@@H]3CC[C@@H]4CC(=O)CC[C@]4(C)[C@@]3(F)C(=O)C[C@]12C	1
			229735	C[C@]1(O)CC[C@H]2[C@@H]3CC[C@@H]4C[C@H](O)CC[C@]4(C)[C@@]3(F)[C@@H](O)C[C@]12C	1
			242357	C[C@]12CC[C@H]3[C@@H](C[C@H](O)[C@@H]4C[C@H](O)CC[C@]34C)[C@@H]1CCC2=O	1
			244808	C[C@]1(O)CC[C@H]2[C@@H]3CC[C@@H]4CC(=O)CC[C@]4(C)[C@H]3CC[C@]12C	1
			247286	C[C@]12C[C@H](O)[C@H]3[C@@H](CC[C@@H]4C[C@H](O)CC[C@]34C)[C@@H]1CC[C@@H]2O	1
			247732	C[C@]12CC[C@H]3[C@@H](CC[C@@H]4C[C@@H](O)CC[C@]34C)[C@@H]1CCC2=O	1
			247735	CC(=O)O[C@H]1CC[C@H]2[C@@H]3CC[C@@H]4CCCC[C@]4(C)[C@H]3CC[C@]12C	1
			256741	CC(C)(C)C(=O)O[C@H]1CC[C@H]2[C@@H]3CC[C@@H]4CC(=O)CC[C@]4(C)[C@H]3CC[C@]12C	1
			440114	C[C@]12CC[C@H]3[C@@H](CC[C@@H]4CC(=O)CC[C@]34C)[C@@H]1CCC2=O	1
			443078	C[C@]12CC[C@H]3[C@@H](CC[C@@H]4C[C@@H](CC[C@]34C)O[C@@H]3O[C@@H]([C@@H](O)[C@H](O)[C@H]3O)C(O)=O)[C@@H]1CCC2=O	1
			1769014	CC(=O)O[C@@H]1CC[C@H]2[C@@H]3C[C@@H](O)[C@@H]4C[C@@H](O)CC[C@]4(C)[C@H]3CC[C@]12C	1
			1785108	C[C@H]1C[C@@H](C)C[NH+](CCC(=O)O[C@@H]2CC[C@H]3[C@@H]4CC[C@@H]5CC(=O)CC[C@]5(C)[C@H]4CC[C@]23C)C1	1
			1785109	C[C@H]1C[C@@H](C)CN(CCC(=O)O[C@@H]2CC[C@H]3[C@@H]4CC[C@@H]5CC(=O)CC[C@]5(C)[C@H]4CC[C@]23C)C1	1
			1788572	C[C@H]1C[C@@]2(C)[C@H](CC[C@H]3[C@@H]4CCC(=O)[C@@]4(C)CC[C@H]23)C[C@@H]1OC(=O)c1ccccc1	1
			6454814	C[C@]1(O)CC[C@H]2[C@@H]3CC[C@@H]4C[C@H](O)CC[C@]4(C)[C@H]3CC[C@]12C	1
			6713042	CN(C)[C@@H]1CC[C@H]2[C@@H]3CC[C@@H]4C[C@H](CC[C@]4(C)[C@H]3CC[C@]12C)NC(=O)N[C@@H](Cc1ccccc1)c1nccs1	0	1-[(3β,5β,17α)-17-(Dimethylamino)androstan-3-yl]-3-[(1S)-2-phenyl-1-(1,3-thiazol-2-yl)ethyl]urea: two views possible; androstanyl substituted urea or ureyl substituted androstane?
			6713916	CC(C)CCC(O)=O.C[C@@]12CCC[C@H]1[C@H]1[C@H](CC2=O)[C@@]2(C)CCC(=O)C[C@H]2CC1=O	0	mixture of two compounds
			6713917	C[C@@]12CCC[C@H]1[C@H]1[C@H](CC2=O)[C@@]2(C)CCC(=O)C[C@H]2CC1=O	1
			6857462	C[C@@]12CCC[C@H]1[C@@H]1CC[C@@H]3CCCC[C@]3(C)[C@H]1CC2	1
			6951009	C[C@]12CC[C@H]3[C@@H](CC[C@@H]4CC(=O)CC[C@]34C)[C@@H]1CC[C@H]2O	1
			6994432	C[C@]12CC[C@H]3[C@@H](CC[C@@H]4CC(=O)CC[C@]34C)[C@@H]1CC[C@H]2OC(=O)c1ccccc1	1
			7052903	C[C@@]12CCC[C@H]1[C@@H]1CC[C@@H]3CC(=O)CC[C@]3(C)[C@H]1CC2	1
			7055673	C[C@]12CC[C@H]3[C@H]([C@@H]1CCC2=O)C(=O)C[C@@H]1CC(=O)CC[C@]31C	1
			7060918	C[C@]12CC[C@H]3[C@@H](CC[C@@H]4CCCC[C@]34C)[C@@H]1CCC2=O	1
			7074631	C[C@]1(O)CC[C@H]2[C@@H]3CC[C@@H]4CC(=O)CC[C@]4(C)[C@@]3(F)[C@@H](O)C[C@]12C	1
			7076873	C[C@]12C[C@H](O)[C@@]3(F)[C@@H](CC[C@@H]4C[C@H](O)CC[C@]34C)[C@@H]1CCC2=O	1
			7098634	C[C@@]12CCC[C@H]1[C@@H]1CC[C@@H]3C[C@H](O)CC[C@]3(C)[C@H]1CC2	1
			9570747	C[C@]12CC[C@H]3[C@@H](CC[C@@H]4C\C(CC[C@]34C)=N/Oc3ccc(cc3)[N+]([O-])=O)[C@@H]1CC[C@@H]2O	1
			9800579	C[C@]12CC[C@H]3[C@@H](CC[C@@H]4C[C@H](CC[C@]34C)OC(=O)CCC(O)=O)[C@@H]1CCC2=O	1
			9857253	C[C@]12CC[C@H]3[C@@H](CC[C@@H]4C[C@@H](O)CC[C@]34C)[C@@H]1CC[C@H]2O	1
			9876052	C[C@]12CC[C@H]3[C@@H](CC[C@@H]4C[C@@H](O)CC[C@]34C)[C@@H]1CCC2=O.C[C@]12CC[C@H]3[C@@H](CC[C@@H]4C[C@H](O)CC[C@]34C)[C@@H]1CCC2=O.C[C@]12CC[C@H]3[C@@H](CC[C@@H]4CC(=O)CC[C@]34C)[C@@H]1CCC2=O	0	mixture of three compounds
			9907417	C[C@]12CC[C@H]3[C@@H](CC[C@@H]4C[C@@H](CC[C@]34C)OS(O)(=O)=O)[C@@H]1CCC2=O	1
			9922115	C[C@]12CC[C@H]3[C@@H](CC[C@@H]4C[C@@H](O)CC[C@]34C)[C@@H]1CC[C@@H]2O	1
			9965876	C[C@]12CC[C@H]3[C@@H](CC[C@@H]4C[C@H](O)CC[C@]34C)[C@@H]1CC[C@H]2O	1
			9971372	C[C@]12CC[C@H]3[C@@H](CC[C@@H]4C(=O)CCC[C@]34C)[C@@H]1CCC2=O	1
			10050197	C[C@]12CC[C@H]3[C@@H](CC[C@@H]4C[C@@H](CC[C@]34C)OC(=O)[C@H]3O[C@@H](O)[C@H](O)[C@@H](O)[C@@H]3O)[C@@H]1CCC2=O	1
			10097320	C[C@@]12[C@@H](O)CC[C@H]1[C@@H]1[C@@H](C[C@@H]3C[C@@H](CC[C@]3(C)[C@H]1C[C@@H]2OCCCN)OCCCN)OCCCN	1
			10315746	CC(=O)O[C@@H]1CC[C@]2(C)[C@H]3CC[C@@]4(C)[C@@H](CCC4=O)[C@@H]3CC[C@]2(O)C1	1
			10406489	CC(=O)O[C@H]1CC[C@H]2[C@@H]3CC[C@@H]4[C@H](CO)[C@H](O)CC[C@]4(C)[C@H]3CC[C@]12C	1
			10426901	CC(=O)O[C@H]1CC[C@H]2[C@@H]3CC[C@@H]4C(=O)CCC[C@]4(C)[C@H]3CC[C@]12C	1
			10449457	CC(=O)O[C@@H]1CC[C@@]2(C)[C@H](CC[C@H]3[C@@H]4CCC(=O)[C@@]4(C)CC[C@H]23)C1	1
			10556675	[I-].[I-].CC(=O)OC1CC[C@]2(C)[C@H]3CC[C@@]4(C)[C@@H](CC[C@@H]4[N+](C)(C)C)[C@@H]3CC[C@]2(C[N+](C)(C)C)C1	1
			10556676	CC(=O)OC1CC[C@]2(C)[C@H]3CC[C@@]4(C)[C@@H](CC[C@@H]4[N+](C)(C)C)[C@@H]3CC[C@]2(C[N+](C)(C)C)C1	1
			10566442	C[C@]12CC[C@H]3[C@@H](C[C@@H](O)[C@@H]4CC(=O)CC[C@]34C)[C@@H]1CCC2=O	1
			10574461	C[C@@]12CCC[C@H]1[C@@H]1C[C@@H](O[Si](C)(C)c3ccccc3)[C@@H]3C[C@H](O)CC[C@]3(C)[C@H]1CC2	1
			10670687	C[C@]12CC[C@H]3[C@@H](C[C@@H](O[Si](C)(C)c4ccccc4)[C@@H]4CC(=O)CC[C@]34C)[C@@H]1CCC2=O	1
			10676045	[I-].[I-].C[C@]12CC[C@H]3[C@@H](CC[C@@]4(CC(CC[C@]34C)[N+]3(C)CCCC3)C#N)[C@@H]1CC[C@@H]2[N+](C)(C)C	1
			10676046	C[C@]12CC[C@H]3[C@@H](CC[C@@]4(CC(CC[C@]34C)[N+]3(C)CCCC3)C#N)[C@@H]1CC[C@@H]2[N+](C)(C)C	1
			10693359	CC(C)(C)[Si](C)(C)OC[C@]12CCC(=O)C[C@H]1CC[C@H]1[C@@H]3CCC(=O)[C@@]3(C)CC[C@H]21	1
			10708649	C[C@@]12CCC[C@H]1[C@@H]1C[C@@H](O)[C@@H]3CC(=O)CC[C@]3(C)[C@H]1CC2	1
			10770628	[I-].[I-].C[C@]12CC[C@H]3[C@@H](CC[C@]4(C[N+](C)(C)C)CC(O)CC[C@]34C)[C@@H]1CC[C@@H]2[N+](C)(C)C	1
			10770629	C[C@]12CC[C@H]3[C@@H](CC[C@]4(C[N+](C)(C)C)CC(O)CC[C@]34C)[C@@H]1CC[C@@H]2[N+](C)(C)C	1
			10789257	C[C@]12CC[C@H]3[C@@H](C[C@@H](O[Si](C)(C)c4ccccc4)[C@@H]4C[C@H](O)CC[C@]34C)[C@@H]1CCC2=O	1
			10870929	C[C@]1(O)CC[C@H]2[C@@H]3CC[C@@H]4C(=O)[C@H](O)CC[C@]4(C)[C@H]3CC[C@]12C	1
			10873207	CC(=O)OC[C@]12CCCC[C@@]1(O)[C@@H](C[C@H]1[C@@H]3CCC(=O)[C@@]3(C)CC[C@H]21)OC(C)=O	1
			10913808	C[C@]12CC[C@H]3[C@@H](CC[C@]4(O)[C@@H](O)CCC[C@]34C)[C@@H]1CCC2=O	1
			10935618	C[C@]1(O)CC[C@H]2[C@@H]3CC[C@@H]4C(=O)CCC[C@]4(C)[C@H]3CC[C@]12C	1
			10961021	C[C@@H]1CCC[C@@](O)(O1)C(=O)O[C@@H]1CC[C@@]2(C)[C@H](CC[C@H]3[C@@H]4CCC(=O)[C@@]4(C)CC[C@H]23)C1	1
			10970536	C[C@]12CC[C@H]3[C@@H](C[C@H](O)[C@@H]4C\C(CC[C@]34C)=N/OCCN)[C@@H]1CC[C@@H]2O	1
			10972581	C[C@]12CC[C@H]3[C@@H](C[C@H](O)[C@@H]4C\C(CC[C@]34C)=N/OCCNC(=O)C(F)(F)F)[C@@H]1CC[C@@H]2O	1
			10979781	C[C@]12CC[C@H]3[C@@H](C[C@@H](O)[C@@H]4C[C@@H](O)CC[C@]34C)[C@@H]1CC[C@@H]2O	1
			10983654	CC(=O)O[C@H]1CCC[C@]2(CO[Si](C)(C)C(C)(C)C)[C@H]3CC[C@@]4(C)[C@@H](CCC4=O)[C@@H]3CC[C@]12O	1
			11059188	CC(C)(C)[Si](C)(C)OC[C@]12CCC[C@H](O)[C@@]1(O)CC[C@H]1[C@@H]3CCC(=O)[C@@]3(C)CC[C@H]21	1
			11070317	C[C@]12CC[C@H]3[C@@H](CC[C@@H]4C[C@H](O)CC[C@]34C)[C@@H]1CC([Se]c1ccccc1)C2=O	1
			11077519	C[C@]12CC[C@H]3[C@@H](CC[C@]4(C)CC(=O)CC[C@]34C)[C@@H]1CCC2=O	1
			11111654	C[C@]12CC[C@H]3[C@@H](C[C@H](O)[C@@H]4C\C(CC[C@]34C)=N/OCCCN)[C@@H]1CC[C@@H]2O	1
			11131097	C[C@]12CC[C@H]3[C@@H](CC[C@]4(O)[C@H](O)CCC[C@]34CO)[C@@H]1CCC2=O	1
			11142594	CC(=O)O[C@H]1CCC[C@]2(C)[C@H]3CC[C@@]4(C)[C@@H](CCC4=O)[C@@H]3CC[C@]12O	1
			11185932	C[C@]12CC[C@H]3[C@@H](CC[C@@H]4C[C@H](O)CC[C@]34C)[C@@H]1C[C@@H](O)[C@@H]2O	1
			11197600	C[C@]12CC[C@H]3[C@@H](CC[C@@H]4C[C@@H](O)CC[C@]34C)[C@@H]1C[C@@H](O)[C@@H]2O	1
			11198799	CC(=O)O[C@H]1CC[C@H]2[C@@H]3CC[C@@H]4[C@H](CCC[C@]4(C)[C@H]3CC[C@]12C)C=O	1
			11232037	C[C@]12CC[C@H]3[C@@H](CC[C@@H]4C[C@@H](O)CC[C@]34C)[C@@H]1C[C@H](O)C2=O	1
			11243707	C[C@]12CC[C@H]3[C@@H](CC[C@@H]4C[C@H](O)CC[C@]34C)[C@@H]1C[C@@H](O)C2=O	1
			11278195	C[C@]12CC[C@H]3[C@@H](CC[C@@H]4C[C@H](O)CC[C@]34C)[C@@H]1C[C@H](O)C2=O	1
			11280751	C[C@@H]1CC[C@]2(C)[C@H]3CC[C@]4(C)[C@H](CC[C@H]4[C@@H]3CC[C@@H]2[C@H]1OC(C)=O)OC(C)=O	1
			11438206	C[C@]12CC[C@H]3[C@@H](CC[C@@H]4C[C@@H](O)CC[C@]34C)[C@@H]1C[C@@H](O)C2=O	1
			11483661	C[C@]12CC[C@H]3[C@@H](CC[C@@H]4C[C@H](O)CC[C@]34C)[C@@H]1C[C@H](O)[C@@H]2O	1
			11530815	C[C@]12CC[C@H]3[C@@H](CC[C@@H]4C[C@H](O)CC[C@]34C)[C@@H]1C[C@@H](Br)[C@@H]2O	1
			11594658	C[C@]12CC[C@H]3[C@H]([C@@H]1CCC2=O)[C@H](O)C[C@@H]1CC(=O)CC[C@]31C	1
			11607453	COc1ccc(cc1)[C@@H]1O[C@@H]([C@H](N1C(=O)OC(C)(C)C)c1ccccc1)C(=O)O[C@@H]1CC[C@@]2(C)[C@@H](C1)C[C@@H](OC(=O)c1ccccc1)[C@H]1[C@@H]3CCC(=O)[C@@]3(C)CC[C@H]21	0	3-O-tert-butyl (2S,4R,5S)-2-(4-methoxyphenyl)-4-phenyl-1,3-oxazolidine-3,5-dicarboxylate androstane: still androstane?
			11618399	C[C@]12CC[C@H]3[C@H]([C@@H]1CCC2=O)[C@@H](C[C@@H]1CC(=O)CC[C@]31C)OC(=O)c1ccccc1	1
			11645259	C[C@]12CC[C@H]3[C@@H](CC[C@@H]4C[C@H](O)CC[C@]34C)[C@@H]1C[C@@H](F)[C@@H]2O	1
			11661511	C[C@]12CC[C@H]3[C@H]([C@@H]1CCC2=O)[C@@H](C[C@@H]1C[C@H](O)CC[C@]31C)OC(=O)c1ccccc1	1
			11682574	C[C@]12CC[C@H]3[C@@H](CC[C@@H]4C[C@@H](CC[C@]34C)OC(=O)CCC(O)=O)[C@@H]1CCC2=O	1
			11721673	CC(C)(C)OC(=O)N[C@H]([C@@H](O)C(=O)O[C@@H]1CC[C@@]2(C)[C@@H](C1)C[C@@H](OC(=O)c1ccccc1)[C@H]1[C@@H]3CCC(=O)[C@@]3(C)CC[C@H]21)c1ccccc1	0	large substituent, still androstane?
			11772434	C[C@@H]1CC[C@@]2(C)[C@H](CC[C@H]3[C@@H]4CC[C@H](OC(C)=O)[C@@]4(C)CC[C@H]23)[C@H]1O	1
			11794957	C[C@@]12CC(=O)C[C@H]1[C@@H]1CC[C@@H]3C[C@@H](CC[C@]3(C)[C@H]1CC2)OC(=O)c1ccccc1	1
			11796616	C[C@@]12CCC[C@H]1[C@@H]1C[C@@H](O[Si](C)(C)c3ccccc3)[C@@H]3CC(=O)CC[C@]3(C)[C@H]1CC2	1
			11826848	C[C@]12CC[C@H]3[C@@H](C[C@H](O)[C@@H]4C\C(CC[C@]34C)=N/OCCCNC(=O)C(F)(F)F)[C@@H]1CC[C@@H]2O	1
			11875883	CC(=O)O[C@H]1CC[C@H]2[C@@H]3C[C@H](O)[C@@H]4C[C@H](O)CC[C@]4(C)[C@H]3CC[C@]12C	1
			11876399	C[C@]12CC[C@H]3[C@@H](CC[C@@H]4CCCC[C@]34C)[C@@H]1CC[C@@H]2N=Cc1cc(ccc1[O-])[N+]([O-])=O	1
			11876400	C[C@]12CC[C@H]3[C@@H](CC[C@@H]4CCCC[C@]34C)[C@@H]1CC[C@@H]2NC=C1C=C(C=CC1=O)[N+]([O-])=O |c:26,28|	1
			11876403	C[C@]12CC[C@H]3[C@@H](CC[C@@H]4CCCC[C@]34C)[C@@H]1CC[C@H]2N=Cc1cc(ccc1[O-])[N+]([O-])=O	1
			11876404	C[C@]12CC[C@H]3[C@@H](CC[C@@H]4CCCC[C@]34C)[C@@H]1CC[C@H]2NC=C1C=C(C=CC1=O)[N+]([O-])=O |c:26,28|	1
			11876417	C[C@@H]1C[C@@]2(C)[C@H](CC[C@H]3[C@@H]4CCC(=O)[C@@]4(C)CC[C@H]23)C[C@H]1OC(=O)c1ccccc1	1
			11876442	C[C@]12CC[C@H]3[C@@H](CC[C@@H]4CCCC[C@]34C)[C@@H]1CC[C@@H]2NC=C1C=CC=CC1=O |c:26,28|	1
			11876444	C[C@]12CC[C@H]3[C@@H](CC[C@@H]4CCCC[C@]34C)[C@@H]1CC[C@H]2NC=C1C=CC=CC1=O |c:26,28|	1
			11876515	C[C@H]1C[C@@]2(C)[C@H](CC[C@H]3[C@@H]4CC[C@H](O)[C@@]4(C)CC[C@H]23)CC1=NN	1
			12724554	C[C@@]12CCC[C@H]1[C@@H]1CC[C@@H]3C[C@@H](O)CC[C@]3(C)[C@H]1CC2	1
			13061703	C[C@]12CC[C@H]3[C@H]([C@@H]1CCC2=O)[C@H](O)C[C@@H]1C[C@H](O)CC[C@]31C	1
			13102117	C[C@]12CC[C@H]3[C@@H](CC[C@@H]4C[C@H](O)CC[C@]34C)[C@@H]1CCC2O	1
			13267947	CCC(=O)O[C@H]1CC[C@H]2[C@@H]3CC[C@@H]4CC(=O)CC[C@]4(C)[C@H]3CC[C@]12C	1
			15818507	C[C@]12CC[C@H]3[C@@H](CC[C@@H]4C[C@@H](O)CC[C@]34CO)[C@@H]1CC[C@@H]2O	1
			16655620	C[C@]12CC[C@H]3[C@@H](CC[C@@H]4C[C@@H](CC[C@]34C)OC(=O)Nc3ccncc3)[C@@H]1CCC2=O	1
			16655621	C[C@]12CC[C@H]3[C@@H](CC[C@@H]4C[C@@H](CC[C@]34C)OC(=O)Nc3ccncc3)[C@@H]1CC[C@@H]2OC(=O)Nc1ccncc1	1
			16655622	[O-]C(=O)C(F)(F)F.[O-]C(=O)C(F)(F)F.C[n+]1ccc(NC(=O)O[C@H]2CC[C@H]3[C@@H]4CC[C@@H]5C[C@@H](CC[C@]5(C)[C@H]4CC[C@]23C)OC(=O)Nc2cc[n+](C)cc2)cc1	1
			16655623	C[n+]1ccc(NC(=O)O[C@H]2CC[C@H]3[C@@H]4CC[C@@H]5C[C@@H](CC[C@]5(C)[C@H]4CC[C@]23C)OC(=O)Nc2cc[n+](C)cc2)cc1	1
			16655799	[O-]C(=O)C(F)(F)F.C[n+]1ccc(NC(=O)O[C@@H]2CC[C@@]3(C)[C@H](CC[C@H]4[C@@H]5CCC(=O)[C@@]5(C)CC[C@H]34)C2)cc1	1
			16655800	C[n+]1ccc(NC(=O)O[C@@H]2CC[C@@]3(C)[C@H](CC[C@H]4[C@@H]5CCC(=O)[C@@]5(C)CC[C@H]34)C2)cc1	1
			16659560	C[C@]12CC[C@H]3[C@@H](CC[C@@H]4C[C@@H](O)CC[C@]34C)[C@@H]1C[C@H](Br)C2=O	1
			16659561	C[C@]12CC[C@H]3[C@@H](CC[C@@H]4C[C@@H](O)CC[C@]34C)[C@@H]1C[C@@H](Br)C2=O	1
			18603651	C[C@]12CC[C@H]3[C@@H](CC[C@@H]4C[C@H](O)CC[C@]34C)[C@@H]1CC(=C)C2=O	1
			18652180	CCC(C)(C)C(=O)O[C@H]1C[C@H]2[C@@H](CC[C@@H]3C[C@@H](CC[C@]23C)O[Si](C)(C)C(C)(C)C)[C@@H]2CCC(=O)[C@@]12C	1
			20837718	CCCC(=O)O[C@H]1CC[C@H]2[C@@H]3CC[C@@H]4CC(=O)CC[C@]4(C)[C@H]3CC[C@]12C	1
			20837719	CCCCCCCCCC(=O)O[C@H]1CC[C@H]2[C@@H]3CC[C@@H]4CC(=O)CC[C@]4(C)[C@H]3CC[C@]12C	1
			20837720	CCCCCCCCCCCC(=O)O[C@H]1CC[C@H]2[C@@H]3CC[C@@H]4CC(=O)CC[C@]4(C)[C@H]3CC[C@]12C	1
			20837721	CCCCCCC(=O)O[C@H]1CC[C@H]2[C@@H]3CC[C@@H]4CC(=O)CC[C@]4(C)[C@H]3CC[C@]12C	1
			20837722	C[C@]12CC[C@H]3[C@@H](CC[C@@H]4CC(=O)CC[C@]34C)[C@@H]1CC[C@@H]2OC=O	1
			20837723	CCCCCCCCCCCCCCCCCC(=O)O[C@H]1CC[C@H]2[C@@H]3CC[C@@H]4CC(=O)CC[C@]4(C)[C@H]3CC[C@]12C	1
			20837724	CCCCCCCCCCCCCC(=O)O[C@H]1CC[C@H]2[C@@H]3CC[C@@H]4CC(=O)CC[C@]4(C)[C@H]3CC[C@]12C	1
			20845601	CO\N=C1\CC[C@@]2(C)[C@H](CC[C@H]3[C@@H]4CC[C@H](O)[C@@]4(C)CC[C@H]23)C1	1
			20845624	CO\N=C1\CC[C@@]2(C)[C@H](CC[C@H]3[C@@H]4CC[C@H](O[Si](C)(C)C)[C@@]4(C)CC[C@H]23)C1	1
			21121937	C[C@@]12CCC[C@H]1[C@@H]1C(O)C[C@@H]3C[C@@H](O)CC[C@]3(C)[C@H]1CC2	1
			21122030	CC1(O)CC[C@H]2[C@@H]3CC[C@@H]4CC(=O)CC[C@]4(C)[C@@]3(F)[C@@H](O)C[C@]12C	1
			21123133	C[C@]12CC[C@H]3[C@@H](CC[C@@H]4CC(=O)CC[C@]34C)[C@@H]1CC[C@@H]2OS(O)(=O)=O	1
			21139722	C[C@]12CC(=O)[C@H]3[C@@H](CC[C@@H]4C[C@@H](O)CC[C@]34C)[C@@H]1CCC2=O	1
			21139725	C[C@]12C[C@@H](O)[C@H]3[C@@H](CC[C@@H]4C[C@H](O)CC[C@]34C)[C@@H]1CCC2=O	1
			21139726	C[C@]12C[C@@H](O)[C@H]3[C@@H](CC[C@@H]4C[C@@H](O)CC[C@]34C)[C@@H]1CCC2=O	1
			21145057	C[C@@]12CCC[C@H]1[C@@H]1CC[C@@H]3CCC(=O)C(=O)[C@]3(C)[C@H]1CC2	1
			21310277	CO[C@H]1CC[C@H]2[C@@H]3CC[C@@H]4C[C@](O)(CC[C@]4(C)[C@H]3CC[C@]12C)C#CCCCC#N	1
			21310290	CO[C@H]1CC[C@H]2[C@@H]3CC[C@@H]4C[C@](O)(CC[C@]4(C)[C@H]3CC[C@]12C)C#CCCC(C)=O	1
			21310310	CO[C@H]1CC[C@H]2[C@@H]3CC[C@@H]4C[C@](O)(CC[C@]4(C)[C@H]3CC[C@]12C)C#CCCCCO	1
			21310332	COCC#C[C@@]1(O)CC[C@@]2(C)[C@H](CC[C@H]3[C@@H]4CC[C@H](OC)[C@@]4(C)CC[C@H]23)C1	1
			21722873	CC(=O)O[C@@H]1CC[C@]2(C)[C@H]3CC[C@@]4(C)[C@@H](CCC4=O)[C@@H]3CC[C@]2(F)C1	1
			21764099	CC(=O)O[C@H]1CC[C@H]2[C@@H]3CC[C@]4(O)C[C@H](CC[C@]4(C)[C@H]3CC[C@]12C)C(C)=O	1
			21764101	CC(=O)O[C@H]1CC[C@H]2[C@@H]3CC[C@]4(O)C[C@@H](CC[C@]4(C)[C@H]3CC[C@]12C)C(C)=O	1
			21856550	CC(=O)O[C@H]1CC[C@@]2(C)[C@H](CC[C@H]3[C@@H]4C[C@@H](Br)C(=O)[C@@]4(C)CC[C@H]23)C1	1
			22211668	CC(=O)O[C@H]1CC[C@@]2(C)[C@H](CC[C@H]3[C@@H]4CCC(=O)[C@@]4(C)C[C@H](O)[C@H]23)C1	1
			22211799	C[C@]12C[C@H](O[Si](C)(C)C)[C@H]3[C@@H](CC[C@@H]4C[C@@H](CC[C@]34C)O[Si](C)(C)C)[C@@H]1CCC2=O	1
			22211868	C[C@]12CC[C@H]3[C@@H](CC[C@@H]4CC(=O)CC[C@]34C)[C@@H]1CC[C@@H]2O[Si](C)(C)C	1
			22211870	CC(C)(C)[Si](C)(C)O[C@H]1CC[C@@]2(C)[C@H](CC[C@H]3[C@@H]4CCC(=O)[C@@]4(C)CC[C@H]23)C1	1
			22211871	C[C@]12CC[C@H]3[C@@H](CC[C@@H]4C[C@H](CC[C@]34C)O[Si](C)(C)C)[C@@H]1CCC2=O	1
			22211888	C[C@@]12CCC[C@H]1[C@@H]1CC[C@@H]3C[C@H](CC[C@]3(C)[C@H]1CC2)O[Si](C)(C)C	1
			22211890	C[C@@]12CCC[C@H]1[C@@H]1CC[C@@H]3CC(CC[C@]3(C)[C@H]1CC2)O[Si](C)(C)C	1
			22212006	C[C@]12CC(=O)[C@H]3[C@@H](CC[C@@H]4C[C@@H](CC[C@]34C)O[Si](C)(C)C)[C@@H]1CCC2=O	1
			22212472	C[C@]12C[C@H](O)[C@H]3[C@@H](CC[C@@H]4C[C@@H](CC[C@]34C)OC=O)[C@@H]1CCC2=O	1
			22212858	C[C@H]1C[C@@]2(C)[C@H](CC[C@H]3[C@@H]4CC[C@H](OC(C)=O)[C@@]4(C)CC[C@H]23)CC1=O	1
			22213554	C[C@]12CC[C@H]3[C@@H](C[C@H](O)[C@@H]4CC(=O)CC[C@]34C)[C@@H]1CC[C@@H]2O	1
			22214187	C[C@]12C[C@H](O)[C@H]3[C@@H](CC[C@@H]4C[C@@H](CC[C@]34C)O[Si](C)(C)C)[C@@H]1CCC2=O	1
			22214190	C[C@]12CC[C@H]3[C@H]([C@@H]1CC[C@@H]2O[Si](C)(C)C)[C@@H](C[C@@H]1CC(=O)CC[C@]31C)O[Si](C)(C)C	1
			22214196	C[C@]12CC[C@H]3[C@H]([C@@H]1CC[C@@H]2O[Si](C)(C)C)[C@@H](C[C@@H]1C[C@H](CC[C@]31C)O[Si](C)(C)C)O[Si](C)(C)C	1
			22214383	C[C@]12C[C@@H](O[Si](C)(C)C)[C@H]3[C@@H](CC[C@@H]4C[C@@H](CC[C@]34C)O[Si](C)(C)C)[C@@H]1CC[C@@H]2O[Si](C)(C)C	1
			22215153	C[C@]12C[C@H](OC=O)[C@H]3[C@@H](CC[C@@H]4C[C@@H](CC[C@]34C)OC=O)[C@@H]1CCC2=O	1
			22215394	C[C@@]12CCC[C@H]1[C@@H]1CC[C@@H]3C(=O)CCC[C@]3(C)[C@H]1CC2	1
			22215907	C[C@]12[C@@H](CCC1=O)[C@@H]1CC[C@@H]3C[C@H](O)CC[C@]3(C)[C@H]1CC2=O	1
			22216247	C[C@]12C[C@@H](O)[C@H]3[C@@H](CC[C@@H]4CC(=O)CC[C@]34C)[C@@H]1CC[C@@H]2O	1
			22216291	C[C@]12C[C@@H](O)[C@H]3[C@@H](CC[C@@H]4C[C@H](O)CC[C@]34C)[C@@H]1CC[C@@H]2O	1
			22216462	C[C@]12CC[C@H]3[C@@H](CC[C@@H]4CCCC[C@]34C)[C@@H]1CC[C@@H]2O[Si](C)(C)C	1
			22217314	C[C@@]12CCC[C@H]1[C@@H]1CC[C@@H]3CCCC[C@]3(C)[C@H]1C(=O)C2	1
			22294396	C[C@]12CC(=O)[C@H]3[C@@H](CC[C@@H]4C[C@H](O)CC[C@]34C)[C@@H]1CC[C@@H]2O	1
			22294397	C[C@]12CC(=O)[C@H]3[C@@H](CC[C@@H]4C[C@@H](O)CC[C@]34C)[C@@H]1CC[C@@H]2O	1
			22294760	C[C@]12CC[C@H]3[C@@H](CC[C@@H]4C[C@@H](CC[C@]34C)O[Si](C)(C)C)[C@@H]1C[C@@H](O[Si](C)(C)C)C2=O	1
			22294835	C[C@@]12CCC[C@H]1[C@@H]1CC(=O)[C@@H]3C(C)(C)CCC[C@]3(C)[C@H]1CC2	1
			22295054	C[C@]12CC[C@H]3[C@@H](CC(=O)[C@@H]4C[C@@H](O)CC[C@]34C)[C@@H]1CC[C@@H]2O	1
			22295292	C[C@]12CC[C@H]3[C@@H](CC[C@@H]4C[C@@H](CC[C@]34C)O[Si](C)(C)CC=C)[C@@H]1CC[C@@H]2O[Si](C)(C)CC=C	1
			22295313	C[C@]12CC[C@H]3[C@@H](CC[C@@H]4CCCC(O[Si](C)(C)CC=C)[C@]34C)[C@@H]1CCC2=O	1
			22295316	C[C@]12CC[C@H]3[C@@H](CC[C@@H]4C[C@@H](CC[C@]34C)O[Si](C)(C)CC=C)[C@@H]1CCC2=O	1
			22295318	C[C@]12CC[C@H]3[C@@H](CC[C@@H]4C[C@H](CC[C@]34C)O[Si](C)(C)CC=C)[C@@H]1CCC2=O	1
			22295324	CC(C)(C)[Si](C)(C)O[C@H]1CC[C@H]2[C@@H]3CC[C@@H]4C[C@@H](CC[C@]4(C)[C@H]3CC[C@]12C)O[Si](C)(C)C(C)(C)C	1
			22295329	CC[Si](CC)(CC)O[C@H]1CC[C@H]2[C@@H]3CC[C@@H]4C[C@@H](CC[C@]4(C)[C@H]3CC[C@]12C)O[Si](CC)(CC)CC	1
			22295445	CC(=O)O[C@H]1CC[C@H]2[C@@H]3CC(=O)[C@]4(O)C[C@@H](F)CC[C@]4(C)[C@H]3CC[C@]12C	1
			22295476	CC(=O)O[C@@H]1CC[C@@]2(C)[C@@H](C1)C[C@@H](OC(C)=O)[C@H]1[C@@H]3CCC(=O)[C@@]3(C)[C@H](C[C@H]21)OC(C)=O	1
			22295509	CC(=O)OC1CC[C@H]2[C@@H]3CC[C@@H]4C(C)(C)C(CC[C@]4(CO)[C@H]3CC[C@]12C)OC(C)=O	1
			22295513	C[C@]12[C@@H](CCC1=O)[C@@H]1CC[C@@H]3C[C@H](O)CC[C@]3(C)[C@H]1C[C@@H]2O	1
			22295523	C[C@]12CC[C@H]3[C@@H](C[C@H](O[Si](C)(C)C)[C@@H]4C[C@@H](CC[C@]34C)O[Si](C)(C)C)[C@@H]1CCC2=O	1
			22295566	C[C@]12CC[C@H]3[C@H]([C@@H]1CC[C@@H]2O)[C@H](O)C[C@@H]1C[C@@H](O)CC[C@]31C	1
			22295568	C[C@]12CC[C@H]3[C@H]([C@@H]1CC[C@@H]2O)[C@H](O)C[C@@H]1C[C@H](O)CC[C@]31C	1
			22295616	C[C@@]12[C@@H](O)CC[C@H]1[C@@H]1CC[C@@H]3CC(=O)CC[C@]3(C)[C@H]1C[C@@H]2O	1
			22295640	C[C@@]12[C@@H](O)CC[C@H]1[C@@H]1CC[C@@H]3C[C@H](O)CC[C@]3(C)[C@H]1C[C@@H]2O	1
			22295641	C[C@@]12[C@@H](O)CC[C@H]1[C@@H]1CC[C@@H]3C[C@H](O)CC[C@]3(C)[C@H]1C[C@H]2O	1
			22295648	C[C@]12CC[C@H]3[C@@H](CC[C@@H]4CCCC[C@]34C)[C@@H]1CC[C@@H]2O	1
			22295794	C[C@]12[C@@H](CCC1=O)[C@@H]1CC[C@@H]3CC(=O)CC[C@]3(C)[C@H]1C[C@H]2O	1
			22295832	C[C@]12C[C@H](O)[C@H]3[C@@H](CC[C@@H]4CCC(=O)C[C@]34C)[C@@H]1CC[C@@H]2O	1
			22295842	C[C@]12CC[C@H]3[C@H]([C@@H]1CC[C@@H]2O)[C@H](O)C[C@@H]1CC(=O)CC[C@]31C	1
			22295991	C[C@]12[C@@H](CCC1=O)[C@@H]1CC[C@@H]3CC(=O)CC[C@]3(C)[C@H]1CC2=O	1
			22296014	C[C@]12CC(=O)[C@H]3[C@@H](CC[C@@H]4CC(=O)CC[C@]34C)[C@@H]1CC[C@@H]2O	1
			22296021	C[C@]12CC[C@H]3[C@@H](C[C@H](O)[C@@H]4CC(=O)CC[C@]34C)[C@@H]1CCC2=O	1
			22296024	C[C@]12CC[C@H]3[C@@H](CC(=O)[C@@H]4CC(=O)CC[C@]34C)[C@@H]1CC[C@@H]2O	1
			22296631	CC[Si](CC)(CC)O[C@@H]1CC[C@@]2(C)[C@H](CC[C@H]3[C@@H]4CCC(=O)[C@@]4(C)CC[C@H]23)C1	1
			22296633	CC[Si](CC)(CC)O[C@H]1CC[C@@]2(C)[C@H](CC[C@H]3[C@@H]4CCC(=O)[C@@]4(C)CC[C@H]23)C1	1
			22296777	CCC[Si](CCC)(CCC)O[C@H]1CC[C@@]2(C)[C@H](CC[C@H]3[C@@H]4CCC(=O)[C@@]4(C)CC[C@H]23)C1	1
			22296884	CCCC[Si](CCCC)(CCCC)O[C@@H]1CC[C@@]2(C)[C@H](CC[C@H]3[C@@H]4CCC(=O)[C@@]4(C)CC[C@H]23)C1	1
			22296886	CCCC[Si](CCCC)(CCCC)O[C@H]1CC[C@@]2(C)[C@H](CC[C@H]3[C@@H]4CCC(=O)[C@@]4(C)CC[C@H]23)C1	1
			22297107	CCC[Si](CCC)(CCC)O[C@H]1CC[C@H]2[C@@H]3CC[C@@H]4C[C@@H](CC[C@]4(C)[C@H]3CC[C@]12C)O[Si](CCC)(CCC)CCC	1
			22960069	C[C@]12C[C@@H](O)[C@H]3[C@@H](CC[C@@H]4CC(=O)CC[C@]34C)[C@@H]1CCC2=O	1
			23615699	C[C@H]1C[C@@]2(C)[C@H](CC[C@H]3[C@@H]4CC[C@H](O)[C@@]4(C)CC[C@H]23)CC1=O	1
			23617081	C[C@@]12CCC[C@H]1[C@@H]1CC[C@@H]3CC(=O)CC(O)[C@]3(C)[C@H]1CC2	1
			24765291	C[C@]12CC[C@H]3[C@@H](CC(=C)[C@@H]4C\C(CC[C@]34C)=N/O[C@@H]3CCNC3)[C@@H]1CCC2=O	1
			24765295	C[C@]12CC[C@H]3[C@@H](CC(=C)[C@@H]4C[C@@H](CC[C@]34C)S[C@@H]3CCNC3)[C@@H]1CCC2=O	1
			25022731	C[C@]12CC(O)[C@H]3[C@@H](CC[C@@H]4C[C@H](O)CC[C@]34C)[C@@H]1CCC2=O	1
			25461960	C[C@]12CC[C@H]3[C@@H](CC[C@@H]4C\C(CC[C@]34C)=N/N)[C@@H]1CC[C@@H]2O	1
			25462029	C[C@]12CC[C@H]3[C@@H](CC[C@@H]4CC(=O)C(C[C@]34C)=Cc3ccc(Br)cc3)[C@@H]1CC[C@@H]2O	1
			25760709	C[C@]12CC[C@H]3[C@@H](CC[C@@H]4C[C@H](CC[C@]34C)O[C@@H]3CCCCO3)[C@@H]1CC[C@@H]2O	1
			25766748	C[C@]12CC[C@H]3[C@@H](CC[C@@H]4C[C@@H]([NH3+])CC[C@]34C)[C@@H]1CC[C@@H]2O	1
			25766749	C[C@]12CC[C@H]3[C@@H](CC[C@@H]4C[C@@H](N)CC[C@]34C)[C@@H]1CC[C@@H]2O	1
			25796671	C[C@]12CC[C@H]3[C@@H](CC[C@@H]4C\C(CC[C@]34C)=N/O)[C@@H]1CC[C@@H]2O	1
			26475787	C[C@]12CC[C@H]3[C@@H](CC[C@@H]4CCCC[C@]34C)[C@@H]1CC[C@@H]2[NH3+]	1
			26475788	C[C@]12CC[C@H]3[C@@H](CC[C@@H]4CCCC[C@]34C)[C@@H]1CC[C@@H]2N	1
			26476741	C[C@@]12C[C@H](O)C[C@H]1[C@@H]1CC[C@@H]3CCCC[C@]3(C)[C@H]1CC2	1
			29933812	C[C@]12CC[C@H]3[C@H]([C@@H]1CCC2=O)[C@H](O)C[C@@H]1C[C@@H](O)CC[C@]31C	1
			40824278	C[C@]12CC[C@H]3[C@@H](CC[C@@H]4CCCC[C@]34C)[C@@H]1CC[C@@H]2NC=C1C=C(Br)C=CC1=O |c:29,t:26|	1
			40824280	C[C@]12CC[C@H]3[C@@H](CC[C@@H]4CCCC[C@]34C)[C@@H]1CC[C@H]2NC=C1C=C(Br)C=CC1=O |c:29,t:26|	1
			42627099	C[C@@]12CCC[C@H]1[C@@H]1[C@H](O)C[C@@H]3C[C@H](O)CC[C@]3(C)[C@H]1C[C@@H]2O	1
			44263358	C[C@]12C[C@H](O)[C@H]3[C@@H](CC[C@@H]4C[C@@H](CC[C@]34C)O[C@@H]3O[C@@H]([C@@H](O)[C@H](O)[C@H]3O)C(O)=O)[C@@H]1CCC2=O	1
			44263359	C[C@]12CC(=O)[C@H]3[C@@H](CC[C@@H]4C[C@@H](CC[C@]34C)O[C@@H]3O[C@@H]([C@@H](O)[C@H](O)[C@H]3O)C(O)=O)[C@@H]1CCC2=O	1
			44263363	C[C@]12CC[C@H]3[C@@H](CC[C@@H]4C[C@@H](CC[C@]34C)O[C@@H]3O[C@@H]([C@@H](O)[C@H](O)[C@H]3O)C(O)=O)[C@@H]1CC[C@@H]2O	1
150000000583	5α-androstanes	1664	10633	C[C@]1(O)CC[C@H]2[C@@H]3CC[C@H]4CC(=O)CC[C@]4(C)[C@H]3CC[C@]12C
			10635	C[C@]12CC[C@H]3[C@@H](CC[C@H]4CC(=O)CC[C@]34C)[C@@H]1CC[C@@H]2O
			11274	C[C@]12CC[C@H]3[C@@H](CC[C@H]4CC(=O)[C@H](CO)C[C@]34C)[C@@H]1CC[C@@H]2O
			13328	CCC(=O)O[C@H]1CC[C@H]2[C@@H]3CC[C@H]4CC(=O)CC[C@]4(C)[C@H]3CC[C@]12C
			13987	C[C@]12CC[C@H]3[C@@H](CC[C@H]4CC(=O)CC[C@]34C)[C@@H]1CC[C@@H]2OC(=O)c1ccccc1
			15020	C[C@H]1CC(=O)C[C@@H]2CC[C@H]3[C@@H]4CC[C@H](O)[C@@]4(C)CC[C@@H]3[C@@]12C
			15818	C[C@]12CC[C@H]3[C@@H](CC[C@H]4C[C@H](O)CC[C@]34C)[C@@H]1CC[C@@H]2O
			5854	C[C@]12CC[C@H]3[C@@H](CC[C@H]4C[C@H](O)[C@H](C[C@]34C)N3CCOCC3)[C@@H]1CCC2=O
			5879	C[C@]12CC[C@H]3[C@@H](CC[C@H]4C[C@H](O)CC[C@]34C)[C@@H]1CCC2=O
			6011	C[C@@H]1C[C@@]2(C)[C@@H](CC[C@H]3[C@@H]4CC[C@H](O)[C@@]4(C)CC[C@H]23)CC1=O
			9902	C[C@]1(O)CC[C@H]2[C@@H]3CC[C@H]4CC(=O)C(C[C@]4(C)[C@H]3CC[C@]12C)=CO
			27350	[Br-].[Br-].CC(=O)O[C@H]1[C@H](C[C@H]2[C@@H]3CC[C@H]4C[C@H](OC(C)=O)[C@H](C[C@]4(C)[C@H]3CC[C@]12C)[N+]1(C)CCCCC1)[N+]1(C)CCCCC1
			30196	C[C@]1(O)CC[C@H]2[C@@H]3CC[C@H]4CC(=O)[C@H](CO)C[C@]4(C)[C@H]3CC[C@]12C
			39764	[Br-].CC(=O)O[C@H]1[C@H](C[C@H]2[C@@H]3CC[C@H]4C[C@H](OC(C)=O)[C@H](C[C@]4(C)[C@H]3CC[C@]12C)N1CCCCC1)[N+]1(C)CCCCC1
			39765	CC(=O)O[C@H]1[C@H](C[C@H]2[C@@H]3CC[C@H]4C[C@H](OC(C)=O)[C@H](C[C@]4(C)[C@H]3CC[C@]12C)N1CCCCC1)[N+]1(C)CCCCC1
			40111	[Cl-].C[C@]12CC[C@H]3[C@@H](CC[C@H]4C[C@H]([NH3+])[C@@H](O)C[C@]34C)[C@@H]1CCC2=O
			40112	C[C@]12CC[C@H]3[C@@H](CC[C@H]4C[C@H](N)[C@@H](O)C[C@]34C)[C@@H]1CCC2=O
			50192	CC(=O)O[C@H]1[C@H](C[C@H]2[C@@H]3CC[C@H]4C[C@H](OC(C)=O)[C@H](C[C@]4(C)[C@H]3CC[C@]12C)N1CC[N+](C)(C)CC1)N1CC[N+](C)(C)CC1
			65332	[Br-].[Br-].CC(=O)O[C@H]1[C@H](C[C@H]2[C@@H]3CC[C@H]4C[C@H](OC(C)=O)[C@H](C[C@]4(C)[C@H]3CC[C@]12C)N1CC[N+](C)(C)CC1)N1CC[N+](C)(C)CC1
			71613	C[C@]12CC[C@H]3[C@@H](CC[C@H]4C[C@@H](O)CC[C@]34C)[C@@H]1C[C@@H](Br)C2=O
			92877	C[C@@]12CCC[C@H]1[C@@H]1CC[C@H]3C[C@@H](O)CC[C@]3(C)[C@H]1CC2
			94144	C[C@@]12CCC[C@H]1[C@@H]1CC[C@H]3CCCC[C@]3(C)[C@H]1CC2
			101819	C[C@]1(O)CC[C@H]2[C@@H]3CC[C@H]4C[C@@H](O)CC[C@]4(C)[C@H]3CC[C@]12C
			101927	C[C@]12CC[C@H]3[C@@H](CC[C@H]4CCCC[C@]34C)[C@@H]1CCC2=O
			101996	CC(=O)O[C@@H]1CC[C@@]2(C)[C@@H](CC[C@H]3[C@@H]4CCC(=O)[C@@]4(C)CC[C@H]23)C1
			102028	C[C@@]12CCC[C@H]1[C@@H]1CC[C@H]3CC(=O)CC[C@]3(C)[C@H]1CC2
			102029	C[C@]12CC(=O)[C@H]3[C@@H](CC[C@H]4C[C@H](O)CC[C@]34C)[C@@H]1CCC2=O
			102347	C[C@H]1CC(=O)C[C@@H]2CC[C@H]3[C@@H]4CC[C@](C)(O)[C@@]4(C)CC[C@@H]3[C@@]12C
			107497	C[C@H]1CC(=O)C[C@@H]2CC[C@H]3[C@@H]4CC[C@H](OC(C)=O)[C@@]4(C)CC[C@@H]3[C@@]12C
			111115	C[C@]12CC[C@H]3[C@@H](CC[C@H]4C[C@@H](CC[C@]34C)OC(=O)c3ccccc3)[C@@H]1CCC2=O
			114656	C[C@]12CC[C@H]3[C@@H](CC[C@H]4C[C@H](O)[C@H](C[C@]34C)N3CCCCC3)[C@@H]1C[C@H](N1CCCCC1)C2=O
			114657	C[C@]12CC[C@H]3[C@@H](CC[C@H]4C[C@H](O)[C@H](C[C@]34C)N3CCCCC3)[C@@H]1C[C@@H]([C@@H]2O)N1CCCCC1
			114833	C[C@]12CC[C@H]3[C@@H](CC[C@H]4C[C@@H](CC[C@]34C)O[C@@H]3O[C@@H]([C@@H](O)[C@H](O)[C@H]3O)C(O)=O)[C@@H]1CCC2=O
			125000	CC(C)(C)C(=O)O[C@H]1[C@H](C[C@H]2[C@@H]3CC[C@H]4C[C@H](OC(=O)C(C)(C)C)[C@H](C[C@]4(C)[C@H]3CC[C@]12C)N1CCCCC1)N1CCCCC1
			128336	C[C@]12CC[C@H]3[C@@H](CC[C@H]4CC(=O)CC[C@]34C)[C@@H]1CC[C@@H]2OC(=O)CBr
			128659	C[C@]12CC[C@H]3[C@@H](CC[C@H]4CC(=O)CC[C@]34C)[C@@H]1CC[C@@H]2OC(=O)Cc1ccc(cc1)N(CCCl)CCCl
			132664	C[C@]12CC(=O)[C@H]3[C@@H](CC[C@]4(CC(=O)CC[C@]34C)C#N)[C@@H]1CCC2=O
			133529	C[C@]12CC[C@H]3[C@@H](CC[C@H]4C[C@@H](O)CC[C@]34C)[C@@H]1C[C@@H](F)C2=O
			134100	C[C@]12CC[C@H]3[C@@H](CC[C@H]4CC(=O)CC[C@]34C)[C@@H]1C[C@@H](I)[C@@H]2O
			134233	C[C@]12CC[C@H]3[C@@H](CC[C@H]4C[C@@H](CC[C@]34C)OC(=O)CBr)[C@@H]1CCC2=O
			134572	CCC(=O)O[C@H]1CC[C@H]2[C@@H]3CC[C@H]4C[C@@H](CC[C@]4(C)[C@H]3CC[C@]12C)OC(=O)CC
			134865	C[C@]12CC[C@H]3[C@@H](CC[C@H]4C(=C=C)C(=O)CC[C@]34C)[C@@H]1CCC2=O
			134866	C[C@]12CC[C@H]3[C@@H](CC[C@H]4C(=C=C)[C@@H](O)CC[C@]34C)[C@@H]1CC[C@@H]2O
			146134	C[C@]12CC[C@H]3[C@@H](C[C@@H](O)[C@@]4(O)C[C@@H](O)C[C@@H](O)[C@]34C)[C@@H]1CCC2=O
			148038	C[C@]12CC[C@H]3[C@@H](CC[C@H]4C[C@H](CC[C@]34C)OC(=O)Cc3ccc(cc3)N(CCCl)CCCl)[C@@H]1CCC2=O
			155546	C[C@@H]1C[C@@]2(C)[C@@H](CC[C@H]3[C@@H]4CC[C@H](O)[C@@]4(C)CC[C@H]23)CC1=O.C[C@@H]1C[C@@]2(C)[C@@H](CC[C@H]3[C@@H]4CC[C@H](OC(C)=O)[C@@]4(C)CC[C@H]23)CC1=O.CCC(=O)O[C@H]1CC[C@H]2[C@@H]3CC[C@H]4CC(=O)[C@H](C)C[C@]4(C)[C@H]3CC[C@]12C.CCCCCC(=O)O[C@H]1CC[C@H]2[C@@H]3CC[C@H]4CC(=O)[C@H](C)C[C@]4(C)[C@H]3CC[C@]12C
			155547	C[C@@H]1C[C@@]2(C)[C@@H](CC[C@H]3[C@@H]4CC[C@H](OC(C)=O)[C@@]4(C)CC[C@H]23)CC1=O
			155549	CCCCCC(=O)O[C@H]1CC[C@H]2[C@@H]3CC[C@H]4CC(=O)[C@H](C)C[C@]4(C)[C@H]3CC[C@]12C
			159663	C[C@]12CC[C@H]3[C@@H](CC[C@H]4C[C@@H](CC[C@]34C)OS(O)(=O)=O)[C@@H]1CCC2=O
			160227	[I-].[I-].C[C@]12CC[C@H]3[C@@H](CC[C@H]4C[C@H](CC[C@]34C)[N+]3(C)CCCC3)[C@@H]1CC[C@@H]2[N+]1(C)CCCC1
			160228	C[C@]12CC[C@H]3[C@@H](CC[C@H]4C[C@H](CC[C@]34C)[N+]3(C)CCCC3)[C@@H]1CC[C@@H]2[N+]1(C)CCCC1
			160230	CCCCCCC(=O)O[C@H]1CC[C@H]2[C@@H]3CC[C@H]4CC(=O)CC[C@]4(C)[C@H]3CC[C@]12C
			161274	C[C@]12CC[C@H]3[C@H]([C@@H]1CC[C@@H]2O)[C@H](O)C[C@H]1C[C@@H](O)CC[C@]31C
			161375	C[C@]12CC[C@H]3[C@@H](CC[C@H]4CC(=O)CC[C@]34C)[C@@H]1CC[C@@H]2O[N+]([O-])=O
			162709	C[C@]12CC[C@H]3[C@@H](CC[C@H]4CC(=O)CC[C@]34C)[C@@H]1CC[C@@H]2OC(=O)N(CCCl)CCCl
			165534	[2H]C[C@]12CC[C@@H](C[C@@H]1[C@H](O)C[C@H]1[C@@H]3CCC(=O)[C@@]3(C)CC[C@H]21)OC(C)=O
			167728	C[C@]12CC[C@H]3[C@H]([C@@H]1CC[C@@H]2O)[C@H](O)C[C@H]1CC(=O)CC[C@]31C
			170796	C[C@]12CC[C@H]3[C@@H](C[C@H](O)[C@H]4C[C@@H](O)CC[C@]34C)[C@@H]1CC[C@@H]2O
			171633	[Br-].[Br-].CC(=O)O[C@H]1C[C@@H]2CC[C@H]3[C@@H]4C[C@@H](C[C@@]4(C)CC[C@@H]3[C@@]2(C)C[C@@H]1[N+]1(C)CCCCC1)[N+]1(C)CCCCC1
			171634	CC(=O)O[C@H]1C[C@@H]2CC[C@H]3[C@@H]4C[C@@H](C[C@@]4(C)CC[C@@H]3[C@@]2(C)C[C@@H]1[N+]1(C)CCCCC1)[N+]1(C)CCCCC1
			182538	[Br-].C[C@@]12C[C@H](C[C@H]1[C@@H]1CC[C@H]3CC[C@H](C[C@]3(C)[C@H]1CC2)N1CCCCC1)[N+]1(C)CCCCC1
			182539	C[C@@]12C[C@H](C[C@H]1[C@@H]1CC[C@H]3CC[C@H](C[C@]3(C)[C@H]1CC2)N1CCCCC1)[N+]1(C)CCCCC1
			182542	[Br-].[Br-].C[C@@]12C[C@H](C[C@H]1[C@@H]1CC[C@H]3CC[C@H](C[C@]3(C)[C@H]1CC2)[N+]1(C)CCCCC1)[N+]1(C)CCCCC1
			182543	C[C@@]12C[C@H](C[C@H]1[C@@H]1CC[C@H]3CC[C@H](C[C@]3(C)[C@H]1CC2)[N+]1(C)CCCCC1)[N+]1(C)CCCCC1
			182552	[Br-].[Br-].CC(=O)O[C@H]1[C@H](C[C@H]2[C@@H]3CC[C@H]4CC[C@H](C[C@]4(C)[C@H]3CC[C@]12C)[N+]1(C)CCCCC1)[N+]1(C)CCCCC1
			182553	CC(=O)O[C@H]1[C@H](C[C@H]2[C@@H]3CC[C@H]4CC[C@H](C[C@]4(C)[C@H]3CC[C@]12C)[N+]1(C)CCCCC1)[N+]1(C)CCCCC1
			182554	[Br-].CCCC(=O)O[C@@H]1[C@H](C[C@H]2[C@@H]3CC[C@H]4C[C@H](OC(C)=O)[C@H](C[C@]4(C)[C@H]3CC[C@]12C)N1CCCCC1)[N+]1(C)CCCCC1
			182556	[Br-].C[C@]12CC[C@H]3[C@@H](CC[C@H]4C[C@H](O)[C@H](C[C@]34C)N3CCOCC3)[C@@H]1C[C@@H]([C@@H]2O)[N+]1(CC=C)CCCC1
			182557	C[C@]12CC[C@H]3[C@@H](CC[C@H]4C[C@H](O)[C@H](C[C@]34C)N3CCOCC3)[C@@H]1C[C@@H]([C@@H]2O)[N+]1(CC=C)CCCC1
			188695	C[C@]12CC[C@H]3[C@@H](CC[C@H]4CCCC[C@]34C)[C@@H]1C[C@@H](F)C2=O
			191817	C[C@]12CC[C@H]3[C@@H](CC[C@H]4C[C@H](O)CC[C@]34C)[C@@H]1C[C@H](O)C2=O
			194505	[Br-].[Br-].CCCC(=O)O[C@H]1[C@H](C[C@H]2[C@@H]3CC[C@H]4C[C@H](OC(=O)CCC)[C@H](C[C@]4(C)[C@H]3CC[C@]12C)[N+]1(C)CCCCC1)[N+]1(C)CCCCC1
			203947	[Br-].[Br-].C[C@]12CC[C@H]3[C@@H](CC[C@H]4C[C@H](O)[C@H](C[C@]34C)[N+]3(C)CCCCC3)[C@@H]1C[C@@H]([C@@H]2O)[N+]1(C)CCCCC1
			203948	C[C@]12CC[C@H]3[C@@H](CC[C@H]4C[C@H](O)[C@H](C[C@]34C)[N+]3(C)CCCCC3)[C@@H]1C[C@@H]([C@@H]2O)[N+]1(C)CCCCC1
			203951	[Br-].[Br-].C[C@]12CC[C@H]3[C@@H](CC[C@H]4C[C@H](O)[C@H](C[C@]34C)[N+]3(C)CCCCC3)[C@@H]1C[C@@H](C2=O)[N+]1(C)CCCCC1
			203952	C[C@]12CC[C@H]3[C@@H](CC[C@H]4C[C@H](O)[C@H](C[C@]34C)[N+]3(C)CCCCC3)[C@@H]1C[C@@H](C2=O)[N+]1(C)CCCCC1
			205031	[Br-].CC(=O)O[C@H]1CC[C@H]2[C@@H]3CC[C@H]4C[C@@H]([C@H](C[C@]4(C)[C@H]3CC[C@]12C)OC(C)=O)[N+]1(C)CCCCC1
			205032	CC(=O)O[C@H]1CC[C@H]2[C@@H]3CC[C@H]4C[C@@H]([C@H](C[C@]4(C)[C@H]3CC[C@]12C)OC(C)=O)[N+]1(C)CCCCC1
			205033	[Br-].CC(=O)O[C@H]1C[C@@]2(C)[C@@H](CC[C@H]3[C@@H]4CCC(=O)[C@@]4(C)CC[C@H]23)C[C@@H]1[N+]1(C)CCCCC1
			205034	CC(=O)O[C@H]1C[C@@]2(C)[C@@H](CC[C@H]3[C@@H]4CCC(=O)[C@@]4(C)CC[C@H]23)C[C@@H]1[N+]1(C)CCCCC1
			205035	[OH-].CC(=O)O[C@H]1C[C@@H]2CC[C@H]3[C@@H]4CCC(=O)[C@@]4(C)CC[C@@H]3[C@@]2(C)C[C@@H]1[N+](C)(C)C
			205036	CC(=O)O[C@H]1C[C@@H]2CC[C@H]3[C@@H]4CCC(=O)[C@@]4(C)CC[C@@H]3[C@@]2(C)C[C@@H]1[N+](C)(C)C
			218419	[I-].[I-].CC(=O)O[C@H]1[C@H](C[C@H]2[C@@H]3CC[C@H]4C[C@H](OC(C)=O)[C@H](C[C@]4(C)[C@H]3CC[C@]12C)[N+]1(C)CCCCC1)[N+]1(C)CCCCC1
			218420	[I-].[I-].CC(=O)O[C@H]1C[C@@H]2CC[C@H]3[C@@H]4C[C@@H]([C@H](O)[C@@]4(C)CC[C@@H]3[C@@]2(C)C[C@@H]1[N+]1(C)CCCCC1)[N+]1(C)CCCCC1
			218421	CC(=O)O[C@H]1C[C@@H]2CC[C@H]3[C@@H]4C[C@@H]([C@H](O)[C@@]4(C)CC[C@@H]3[C@@]2(C)C[C@@H]1[N+]1(C)CCCCC1)[N+]1(C)CCCCC1
			218732	[Br-].[Br-].CC(=O)O[C@H]1[C@H](C[C@H]2[C@@H]3CC[C@H]4C[C@H](O)[C@H](C[C@]4(C)[C@H]3CC[C@]12C)[N+]1(C)CCCCC1)[N+]1(C)CCCCC1
			218733	CC(=O)O[C@H]1[C@H](C[C@H]2[C@@H]3CC[C@H]4C[C@H](O)[C@H](C[C@]4(C)[C@H]3CC[C@]12C)[N+]1(C)CCCCC1)[N+]1(C)CCCCC1
			222865	C[C@]12CC[C@H]3[C@@H](CC[C@H]4CC(=O)CC[C@]34C)[C@@H]1CCC2=O
			224004	CCC(=O)O[C@H]1CC[C@H]2[C@@H]3CC[C@H]4CC(=O)[C@H](C)C[C@]4(C)[C@H]3CC[C@]12C
			224008	CC(=O)O[C@H]1CC[C@H]2[C@@H]3CC[C@H]4C[C@H](CC[C@]4(C)[C@H]3CC[C@]12C)OC(C)=O
			224153	C[C@]1(O)CC[C@H]2[C@@H]3CC[C@H]4CCCC[C@]4(C)[C@H]3[C@@](C)(O)C[C@]12C
			224442	CC(=O)O[C@H]1CC[C@@]2(C)[C@@H](CC[C@H]3[C@@H]4CC[C@H](OC(=O)C5CCCCC5)[C@@]4(C)CC[C@H]23)C1
			227666	C[C@]1(O)CC[C@H]2[C@@H]3CC[C@H]4CC(=O)CC[C@]4(C)[C@H]3C(=O)C[C@]12C
			227669	C[C@]12C[C@H](O)[C@H]3[C@@H](CC[C@H]4CCCC[C@]34C)[C@@H]1CCC2=O
			227847	C[C@]12C[C@H](O)[C@H]3[C@@H](CC[C@H]4CCCC[C@]34C)[C@@H]1CC[C@@H]2O
			228167	CC(=O)O[C@H]1C[C@H]2C(C)(C)[C@H](CC[C@]2(C)[C@H]2[C@@H](C[C@]3(C)C(=O)CC[C@@]3(C)[C@H]12)OC(C)=O)OC(C)=O
			228580	C[C@H]1CC[C@@]2(C)[C@@H](CC[C@H]3[C@@H]4CC[C@H](O)[C@@]4(C)CC[C@H]23)C1
			229407	C[C@]1(O)CC[C@H]2[C@@H]3CC[C@H]4CC(=O)CC[C@]4(C)[C@H]3[C@@H](O)C[C@]12C
			229456	C[C@]12CC[C@H]3[C@@H](CC[C@H]4CC(=O)CC[C@]34C)[C@@H]1CC[C@@H]2OC(=O)C1CCCCC1
			229799	C[C@]12CC[C@H]3[C@@H](CC[C@H]4CC(=O)C(C[C@]34C)=CO)[C@@H]1CC[C@@H]2O
			230883	C[C@@H]1C[C@@]2(C)[C@@H](CC[C@H]3[C@@H]4CCC(=O)[C@@]4(C)CC[C@H]23)CC1=O
			230884	C[C@@H]1C[C@@]2(C)[C@@H](CC[C@H]3[C@@H]4CC[C@H](O)[C@@]4(C)CC[C@H]23)C[C@H]1O
			232312	C[C@]1(O)CC[C@H]2[C@@H]3CC[C@H]4CCCC[C@]4(C)[C@H]3[C@@H](O)C[C@]12C
			233451	CC(=O)O[C@H]1CC[C@H]2[C@@H]3CC[C@H]4CCCC[C@]4(C)[C@H]3CC[C@]12C
			234464	C[C@@]12CC(=O)C[C@H]1[C@@H]1CC[C@H]3C[C@@H](O)CC[C@]3(C)[C@H]1CC2
			235071	C[C@]12CC[C@H]3[C@@H](CC[C@H]4CCCC[C@]34C)[C@@H]1CC[C@@H]2O
			235676	C[C@@H]1C[C@H]2[C@@H]3CC[C@H](O)[C@@]3(C)CC[C@@H]2[C@@]2(C)CCC(=O)C[C@H]12
			235941	C[C@]12CC[C@H]3[C@@H](CC[C@H]4C[C@](O)(CC[C@]34C)C#C)[C@@H]1CC[C@@H]2O
			235942	CC[C@@]1(O)CC[C@@]2(C)[C@@H](CC[C@H]3[C@@H]4CC[C@H](O)[C@@]4(C)CC[C@H]23)C1
			236178	C[C@]1(O)CC[C@H]2[C@@H]3CC[C@H]4CC(=O)CC[C@]4(C)[C@@]3(F)C(=O)C[C@]12C
			236179	C[C@]1(O)CC[C@H]2[C@@H]3CC[C@H]4CC(=O)CC[C@]4(C)[C@@]3(F)[C@@H](O)C[C@]12C
			236180	C[C@]1(O)CC[C@H]2[C@@H]3CC[C@H]4C[C@@H](O)CC[C@]4(C)[C@@]3(F)[C@@H](O)C[C@]12C
			236416	CCC(=O)O[C@H]1CC[C@H]2[C@@H]3C[C@@H](C)[C@H]4CC(=O)CC[C@]4(C)[C@H]3CC[C@]12C
			236851	C[C@]1(O)CC[C@H]2[C@@H]3CC[C@H]4CCC(C[C@]4(C)[C@H]3CC[C@]12C)=CN1CCCCC1
			237185	C[C@@H]1C[C@H]2[C@@H]3CC[C@H](O)[C@@]3(C)CC[C@@H]2[C@@]2(C)CC[C@H](O)C[C@H]12
			237186	C[C@@H]1C[C@@]2(C)[C@@H](CC[C@H]3[C@@H]4CC[C@](C)(O)[C@@]4(C)CC[C@H]23)CC1=O
			238386	CCC(=O)O[C@H]1CC[C@H]2[C@@H]3CC[C@H]4CCCC[C@]4(C)[C@H]3CC[C@]12C
			239218	C[C@]12CC[C@H]3[C@@H](CC[C@H]4CC(=O)[C@H](F)C[C@]34C)[C@@H]1CC[C@@H]2OC(=O)c1ccccc1
			239756	C[C@]12CC[C@H]3[C@@H](CC[C@H]4CC(=O)C(C[C@]34C)C(O)C(F)(F)F)[C@@H]1CC[C@@H]2O
			239762	CC(=O)O[C@H]1CC[C@@]2(C)[C@@H](CC[C@H]3[C@@H]4CC(CC(F)(F)F)C(=O)[C@@]4(C)CC[C@H]23)C1
			239769	CC(=O)OC(C1C[C@@]2(C)[C@@H](CC[C@H]3[C@@H]4CC[C@H](OC(C)=O)[C@@]4(C)CC[C@H]23)CC1=O)C(F)(F)F
			242126	C[C@]12CC[C@H]3[C@@H](CC[C@H]4CC(=O)C(F)(F)C[C@]34C)[C@@H]1CC[C@@H]2O
			242130	CC(=O)O[C@H]1CC[C@H]2[C@@H]3CC[C@H]4CC(=O)[C@H](CC(F)(F)F)C[C@]4(C)[C@H]3CC[C@]12C
			242332	C[C@]12CC[C@H]3[C@@H](CC[C@H]4C[C@@H](O)CC[C@]34C)[C@@H]1CC[C@@H]2O
			242333	CC(=O)O[C@H]1CC[C@@]2(C)[C@@H](CC[C@H]3[C@@H]4CCC[C@@]4(C)CC[C@H]23)C1
			242488	CO[C@H]1CC[C@@]2(C)[C@@H](CC[C@H]3[C@@H]4C[C@H](O)C[C@@]4(C)CC[C@H]23)C1
			242489	C[C@]12CC[C@H]3[C@@H](CC[C@H]4CC(=O)[C@H](F)C[C@]34C)[C@@H]1CC[C@@H]2O
			242493	C[C@]1(O)CC[C@H]2[C@@H]3CC[C@H]4C[C@H](O)CC[C@]4(C)[C@H]3CC[C@]12C
			243051	C[C@]12CC[C@H]3[C@@H](CC[C@H]4C[C@@](O)(CC[C@]34C)C#C)[C@@H]1CC[C@@H]2O
			243355	COC[C@@H]1C[C@@]2(C)[C@@H](CC[C@H]3[C@@H]4CC[C@H](O)[C@@]4(C)CC[C@H]23)CC1=O
			243356	C[C@]1(O)CC[C@H]2[C@@H]3CC[C@H]4C[C@@H](O)[C@H](CO)C[C@]4(C)[C@H]3CC[C@]12C
			243754	CC(=O)O[C@H]1CC[C@H]2[C@@H]3CC[C@H]4CC(F)(F)CC[C@]4(C)[C@H]3CC[C@]12C
			243891	CC(=O)O[C@H]1CC[C@H]2[C@@H]3CC[C@H]4CC(=O)C(C[C@]4(C)[C@H]3CC[C@]12C)C(=O)C(F)(F)F
			244804	CCC(=O)O[C@H]1CC[C@H]2[C@@H]3CC[C@@]4(C)CC(=O)CC[C@]4(C)[C@H]3CC[C@]12C
			244947	C[C@]12CC[C@H]3[C@@H](CC[C@H]4C[C@@H](O)[C@H](CO)C[C@]34C)[C@@H]1CC[C@@H]2O
			244948	COC[C@@H]1C[C@@]2(C)[C@@H](CC[C@H]3[C@@H]4CC[C@](C)(O)[C@@]4(C)CC[C@H]23)CC1=O
			245470	C[C@@H]1C[C@H]2[C@@H]3CC[C@](C)(O)[C@@]3(C)CC[C@@H]2[C@@]2(C)CC[C@H](O)C[C@H]12
			246162	C[C@]12CC[C@H]3[C@@H](CC[C@H]4C[C@H](CC[C@]34C)C3CCCC3)[C@@H]1CC[C@@H]2O
			246207	C[C@H]1C[C@H]2[C@@H]3CC[C@](C)(O)[C@@]3(C)CC[C@@H]2[C@@]2(C)CC[C@H](O)C[C@H]12
			246485	C[C@]12CC[C@H]3[C@@H](CC(=O)[C@H]4CC(=O)CC[C@]34C)[C@@H]1CC[C@@H]2O
			247022	C[C@]12C[C@H](O)[C@H]3[C@@H](CC[C@H]4CCCC[C@]34C)[C@@H]1CC[C@@H]2N
			247285	C[C@]12CC[C@H]3[C@@H](CC[C@H]4C[C@@H](F)CC[C@]34C)[C@@H]1CC[C@@H]2O
			247305	C[C@]12CC[C@H]3[C@@H](CC[C@@]4(S)C[C@H](O)C[C@H](S)[C@]34C)[C@@H]1CC[C@@H]2O
			247748	C[C@]1(O)CC[C@H]2[C@@H]3CC[C@H]4CC(CC[C@]4(C)[C@H]3CC[C@]12C)=C1C=CC=C1 |c:26,28|
			247863	C[C@@H]1C[C@@]2(C)[C@@H](CC[C@H]3[C@@H]4CCC(=O)[C@@]4(C)CC[C@H]23)C[C@@H]1O
			247934	C[C@]1(O)CC[C@H]2[C@@H]3CC[C@H]4CCCC[C@]4(C)[C@H]3C(=O)C[C@]12C
			248417	C[C@]12CC[C@H]3[C@@H](CC[C@H]4CCCC[C@]34C)[C@@H]1CC[C@@H]2[N+]([O-])=O
			248650	C[C@@H]1C[C@@]2(C)[C@@H](CC[C@H]3[C@@H]4C[C@H](O)[C@H](O)[C@@]4(C)CC[C@H]23)CC1=O
			248927	C[C@@]12CC(=O)C[C@H]1[C@@H]1CC[C@H]3CC(=O)CC[C@]3(C)[C@H]1CC2
			248930	C[C@]12CC[C@H]3[C@@H](CC[C@H]4CCCC[C@]34C)[C@@H]1CC[C@H]2[N+]([O-])=O
			250211	CC(=O)O[C@H]1CC[C@@]2(C)[C@@H]3CC[C@H]4C(C)(C)[C@@H](O)CC[C@]4(C)[C@H]3CC[C@]12C
			250213	CC(=O)O[C@H]1CC[C@@]2(C)[C@@H]3CC[C@H]4C(C)(C)C(=O)CC[C@]4(C)[C@H]3CC[C@]12C
			250299	C[C@]12CC[C@H]3[C@@H](CC[C@H]4C[C@@H](O)CC[C@]34C)[C@@H]1CC[C@@H]2OC(=O)c1ccccc1
			252287	CC(=O)O[C@H]1CC[C@H]2[C@@H]3CC[C@H]4CC(=O)[C@@H](F)C[C@]4(C)[C@H]3CC[C@]12C
			253633	C[C@@H]1C[C@@]2(C)[C@@H](CC[C@H]3[C@@H]4CC[C@H](O)[C@@]4(C)CC[C@H]23)C[C@@H]1O
			253635	CC(=O)O[C@H]1CC[C@]2(C)[C@H]3CC[C@]4(C)C(=O)CC[C@@]4(C)[C@@H]3CC[C@H]2C1(C)C
			254193	C[C@H]1C[C@H]2[C@@H]3CC[C@H](O)[C@@]3(C)CC[C@@H]2[C@@]2(C)CC[C@H](O)C[C@H]12
			254485	C[C@]12CC[C@H]3[C@@H](CC[C@H]4C[C@@H](O)CC[C@]34C)[C@@H]1CC[C@@H]2N
			254487	C[C@]12CC[C@H]3[C@@H](CC[C@H]4C[C@@H](O)CC[C@]34C)[C@@H]1CC[C@@H]2NC(=O)[C@@H]1CCCN1C(=O)OCc1ccccc1
			254489	Cc1ccc(cc1)S(=O)(=O)NC(N)=NCCCC(N)C(=O)N[C@H]1CC[C@H]2[C@@H]3CC[C@H]4C[C@@H](O)CC[C@]4(C)[C@H]3CC[C@]12C
			254628	C[C@]12CC[C@H]3[C@@H](CC[C@H]4C[C@@H](O)CC[C@]34C)[C@@H]1C[C@H](O)[C@@H]2O
			255350	C[C@]12CC[C@H]3[C@@H](CC[C@H]4CC(F)(F)CC[C@]34C)[C@@H]1CCC2=O
			255699	C[C@]1(O)CC[C@H]2[C@@H]3CC[C@H]4CC(F)(F)CC[C@]4(C)[C@H]3CC[C@]12C
			255705	C[C@@H]1C[C@@]2(C)[C@@H](CC[C@H]3[C@@H]4CC[C@H](OC5CCCCO5)[C@@]4(C)CC[C@H]23)CC1=O
			255794	CC(=O)O[C@H]1CC[C@]2(C)[C@H]3CC[C@@]4(C)[C@@H](CCC4=O)[C@@H]3CC[C@@]2(Cl)C1
			257409	C[C@]12CC[C@H]3[C@@H](CC[C@H]4CC(=O)CC[C@]34CO)[C@@H]1CC[C@@H]2O
			257411	C[C@]12CC[C@H]3[C@@H](CC[C@H]4CC(=O)C[C@H](N5CC5)[C@]34C)[C@@H]1CCC2=O
			257433	CO[C@H]1CC[C@@]2(C)[C@@H](CC[C@H]3[C@@H]4C[C@](C)(O)C[C@@]4(C)CC[C@H]23)C1
			259330	C[C@]12CC[C@H]3[C@@H](CC[C@H]4C[C@@H](CC[C@]34C)OC(=O)N(CCCl)CCCl)[C@@H]1CC[C@@H]2OC(=O)N(CCCl)CCCl
			259697	CO[C@@H]1CC[C@@]2(C)[C@@H](CC[C@H]3[C@@H]4CC[C@](C)(O)[C@@]4(C)CC[C@H]23)C1
			259872	C[C@]12CC[C@H]3[C@@H](CC[C@H]4C[C@@H](O)CC[C@]34C)[C@@H]1CC[C@@H]2NC(=O)C1CCCN1C(=O)C1CCCN1
			259873	CC(=O)O[C@H]1CC[C@@]2(C)[C@@H](CC[C@H]3[C@@H]4CC[C@H](NC(=O)C5CCCN5C(=O)OCc5ccccc5)[C@@]4(C)CC[C@H]23)C1
			259875	Cc1ccc(cc1)S(=O)(=O)NC(N)=NCCCC(N)C(=O)N1CCCC1C(=O)N[C@H]1CC[C@H]2[C@@H]3CC[C@H]4C[C@@H](O)CC[C@]4(C)[C@H]3CC[C@]12C
			260688	C[C@]1(O)CC[C@H]2[C@@H]3CC[C@H]4C[C@@H](O)C(=C)C[C@]4(C)[C@H]3CC[C@]12C
			264753	CCSC(=O)N[C@@H]1CC[C@@]2(C)[C@@H](CC[C@H]3[C@@H]4CC[C@H](OC(C)=O)[C@@]4(C)CC[C@H]23)C1
			298319	C[C@]12CC[C@H]3[C@@H](CC[C@H]4CCCC[C@]34C)[C@@H]1CC[C@@H]2N(CCO)CCCO
			320802	C[C@]12CC[C@H]3[C@@H](CC[C@H]4C[C@@H](CC[C@]34C)OC(=O)N(CCCl)N=O)[C@@H]1CCC2=O
			320803	C[C@]12CC[C@H]3[C@@H](CC[C@H]4CC(=O)CC[C@]34C)[C@@H]1CC[C@@H]2OC(=O)N(CCCl)N=O
			390779	C[C@H]1CC(=O)C[C@@H]2CC[C@H]3[C@@H]4CCC(OC(=O)c5cccc6c5[nH]c5ccccc5c6=O)[C@@]4(C)CC[C@@H]3[C@@]12C
			441289	CC(=O)O[C@H]1[C@H](C[C@H]2[C@@H]3CC[C@H]4C[C@H](OC(C)=O)[C@H](C[C@]4(C)[C@H]3CC[C@]12C)[N+]1(C)CCCCC1)[N+]1(C)CCCCC1
			441290	CC(=O)O[C@H]1[C@H](C[C@H]2[C@@H]3CC[C@H]4C[C@H](O)[C@H](C[C@]4(C)[C@H]3CC[C@]12C)N1CCOCC1)[N+]1(CC=C)CCCC1
			441301	C[C@]12CC[C@H]3[C@@H](CC[C@H]4C[C@H](O)CC[C@]34C)[C@@H]1CCC2O
			441302	C[C@]12CC[C@H]3[C@@H](CC[C@H]4C[C@@H](O)CC[C@]34C)[C@@H]1CCC2=O
			441351	[Br-].CC(=O)O[C@H]1[C@H](C[C@H]2[C@@H]3CC[C@H]4C[C@H](O)[C@H](C[C@]4(C)[C@H]3CC[C@]12C)N1CCOCC1)[N+]1(CC=C)CCCC1
			445071	C[C@]12CC[C@H]3[C@@H](CC[C@H]4CC(O)CC[C@]34C)[C@@H]1CC[C@@H]2O
			446934	C[C@]12CC[C@H]3[C@@H](CC[C@H]4C[C@@H](O)CC[C@]34C)[C@@H]1CC[C@H]2O
			449196	C[C@@]12CCC[C@H]1[C@@H]1CC[C@H]3C[C@H](O)CC[C@]3(C)[C@H]1CC2
			449649	C[C@]1(O)CC[C@H]2[C@@H]3[C@H]([125I])C[C@H]4CC(=O)CC[C@]4(C)[C@H]3CC[C@]12C
			449651	C[C@]1(O)CC[C@H]2[C@@H]3[C@H]([18F])C[C@H]4CC(=O)CC[C@]4(C)[C@H]3CC[C@]12C
			449706	C[C@]12CC[C@H]3[C@@H](CC[C@H]4CC(=O)CC[C@]34C)[C@@H]1C[C@H]([18F])[C@@H]2O
			908740	CC(=O)O[C@H]1CC[C@@]2(C)[C@@H](CC[C@H]3[C@@H]4CCC(=O)[C@@]4(C)CC[C@H]23)C1
			1747536	CC(=O)O[C@H]1CC[C@H]2[C@@H]3C[C@@H](O)[C@H]4CC(=O)CC[C@]4(C)[C@H]3CC[C@]12C
			1772068	CC(=O)O[C@]1(C)CC[C@H]2[C@@H]3CC[C@H]4CC(=O)CC[C@]4(C)[C@H]3CC[C@]12C
			1782124	CCCC(=O)O[C@@H]1CC[C@@]2(C)[C@@H](CC[C@H]3[C@@H]4CCC(=O)[C@@]4(C)CC[C@H]23)C1
			1783687	CCCCCC(=O)O[C@@H]1CC[C@@]2(C)[C@@H](CC[C@H]3[C@@H]4CCC(=O)[C@@]4(C)CC[C@H]23)C1
			1788573	C[C@H]1C[C@@]2(C)[C@@H](CC[C@H]3[C@@H]4CCC(=O)[C@@]4(C)CC[C@H]23)C[C@@H]1OC(=O)c1ccccc1
			1789782	CC(=O)O[C@@H]1CC[C@H]2[C@@H]3CC[C@H]4CC(=O)CC[C@]4(C)[C@H]3CC[C@]12C
			1806775	CC(C)CCC(=O)O[C@H]1CC[C@@]2(C)[C@@H](CC[C@H]3[C@@H]4CCC(=O)[C@@]4(C)CC[C@H]23)C1
			3034755	C[C@]12CC[C@H]3[C@@H](CC[C@H]4C[C@@H](CC[C@]34C)OC(=O)[C@H]3O[C@@H](O)[C@H](O)[C@@H](O)[C@@H]3O)[C@@H]1CC[C@@H]2O
			3036604	CC(=O)O[C@H]1CC[C@]2(C)[C@H]3CC[C@@]4(C)[C@@H](CCC4=O)[C@@H]3C[C@@H](O)[C@@]2(Br)C1
			3037447	CCCC(=O)O[C@@H]1[C@H](C[C@H]2[C@@H]3CC[C@H]4C[C@H](OC(C)=O)[C@H](C[C@]4(C)[C@H]3CC[C@]12C)N1CCCCC1)[N+]1(C)CCCCC1
			3037782	CCCC(=O)O[C@H]1[C@H](C[C@H]2[C@@H]3CC[C@H]4C[C@H](OC(=O)CCC)[C@H](C[C@]4(C)[C@H]3CC[C@]12C)[N+]1(C)CCCCC1)[N+]1(C)CCCCC1
			3039401	[Br-].[Br-].CCC(=O)O[C@H]1C(C[C@H]2[C@@H]3CC[C@H]4C[C@H](OC(=O)CC)C(C[C@]4(C)[C@H]3CC[C@]12C)[N+]1(C)CCCCC1)[N+]1(C)CCCCC1
			3039402	CCC(=O)O[C@H]1C(C[C@H]2[C@@H]3CC[C@H]4C[C@H](OC(=O)CC)C(C[C@]4(C)[C@H]3CC[C@]12C)[N+]1(C)CCCCC1)[N+]1(C)CCCCC1
			3039403	[Br-].[Br-].CCCCC(=O)O[C@H]1C[C@@H]2CC[C@H]3[C@@H]4CC([C@H](O)[C@@]4(C)CC[C@@H]3[C@@]2(C)CC1[N+]1(C)CCCCC1)[N+]1(C)CCCCC1
			3039404	CCCCC(=O)O[C@H]1C[C@@H]2CC[C@H]3[C@@H]4CC([C@H](O)[C@@]4(C)CC[C@@H]3[C@@]2(C)CC1[N+]1(C)CCCCC1)[N+]1(C)CCCCC1
			3039405	[Br-].[Br-].C[C@]12CC[C@H]3[C@@H](CC[C@H]4C[C@H](OC(=O)c5ccccc5)C(C[C@]34C)[N+]3(C)CCCCC3)[C@@H]1CC([C@@H]2O)[N+]1(C)CCCCC1
			3039406	C[C@]12CC[C@H]3[C@@H](CC[C@H]4C[C@H](OC(=O)c5ccccc5)C(C[C@]34C)[N+]3(C)CCCCC3)[C@@H]1CC([C@@H]2O)[N+]1(C)CCCCC1
			3039407	[Br-].[Br-].CC(=O)O[C@@H]1C(C[C@H]2[C@@H]3CC[C@H]4C[C@H](OC(C)=O)C(C[C@]4(C)[C@H]3CC[C@]12C)[N+]1(C)CCCCC1)[N+]1(C)CCCCC1
			3039408	CC(=O)O[C@@H]1C(C[C@H]2[C@@H]3CC[C@H]4C[C@H](OC(C)=O)C(C[C@]4(C)[C@H]3CC[C@]12C)[N+]1(C)CCCCC1)[N+]1(C)CCCCC1
			3039409	[I-].[I-].C[C@]12CC[C@H]3[C@@H](CC[C@H]4C[C@H](O)C(C[C@]34C)[N+]3(C)CCOCC3)[C@@H]1CC(C2=O)[N+]1(C)CCOCC1
			3039410	C[C@]12CC[C@H]3[C@@H](CC[C@H]4C[C@H](O)C(C[C@]34C)[N+]3(C)CCOCC3)[C@@H]1CC(C2=O)[N+]1(C)CCOCC1
			3039411	[Br-].[Br-].C[C@]12CC[C@H]3[C@@H](CC[C@H]4C[C@H](O)C(C[C@]34C)[N+]3(C)CCCC3)[C@@H]1CC([C@@H]2O)[N+]1(C)CCCC1
			3039412	C[C@]12CC[C@H]3[C@@H](CC[C@H]4C[C@H](O)C(C[C@]34C)[N+]3(C)CCCC3)[C@@H]1CC([C@@H]2O)[N+]1(C)CCCC1
			3039413	[Br-].[Br-].CC(=O)O[C@H]1C(C[C@H]2[C@@H]3CC[C@H]4C[C@H](OC(C)=O)C(C[C@]4(C)[C@H]3CC[C@]12C)[N+]1(C)CCCCC1)[N+](C)(C)C
			3039414	CC(=O)O[C@H]1C(C[C@H]2[C@@H]3CC[C@H]4C[C@H](OC(C)=O)C(C[C@]4(C)[C@H]3CC[C@]12C)[N+]1(C)CCCCC1)[N+](C)(C)C
			3039415	[I-].[I-].C[C@]12CC[C@H]3[C@@H](CC[C@H]4C[C@H](O)C(C[C@]34C)[N+]3(C)CCOCC3)[C@@H]1CC([C@H]2O)[N+]1(C)CCOCC1
			3039416	C[C@]12CC[C@H]3[C@@H](CC[C@H]4C[C@H](O)C(C[C@]34C)[N+]3(C)CCOCC3)[C@@H]1CC([C@H]2O)[N+]1(C)CCOCC1
			3039417	[I-].[I-].CC(=O)O[C@@H]1[C@H](C[C@H]2[C@@H]3CC[C@H]4C[C@H](OC(C)=O)[C@H](C[C@]4(C)[C@H]3CC[C@]12C)[N+]1(C)CCCC1)[N+]1(C)CCCC1
			3039418	CC(=O)O[C@@H]1[C@H](C[C@H]2[C@@H]3CC[C@H]4C[C@H](OC(C)=O)[C@H](C[C@]4(C)[C@H]3CC[C@]12C)[N+]1(C)CCCC1)[N+]1(C)CCCC1
			3039419	[I-].[I-].CC(=O)O[C@H]1[C@H](C[C@H]2[C@@H]3CC[C@H]4C[C@H](OC(C)=O)[C@@H](C[C@]4(C)[C@H]3CC[C@]12C)[N+]1(C)CCOCC1)[N+]1(C)CCOCC1
			3039420	CC(=O)O[C@H]1[C@H](C[C@H]2[C@@H]3CC[C@H]4C[C@H](OC(C)=O)[C@@H](C[C@]4(C)[C@H]3CC[C@]12C)[N+]1(C)CCOCC1)[N+]1(C)CCOCC1
			3039421	[I-].[I-].CC(=O)O[C@H]1C[C@H]2[C@@H]3CC[C@H]4C[C@H](OC(C)=O)[C@H](C[C@]4(C)[C@H]3CC[C@]2(C)[C@H]1[N+]1(C)CCCC1)[N+]1(C)CCCC1
			3039422	CC(=O)O[C@H]1C[C@H]2[C@@H]3CC[C@H]4C[C@H](OC(C)=O)[C@H](C[C@]4(C)[C@H]3CC[C@]2(C)[C@H]1[N+]1(C)CCCC1)[N+]1(C)CCCC1
			3039423	[I-].[I-].CC(=O)O[C@H]1C[C@H]2[C@@H]3CC[C@H]4C[C@H](OC(C)=O)[C@H](C[C@]4(C)[C@H]3CC[C@]2(C)[C@H]1[N+]1(C)CCCC1)[N+]1(C)CCCCC1
			3039424	CC(=O)O[C@H]1C[C@H]2[C@@H]3CC[C@H]4C[C@H](OC(C)=O)[C@H](C[C@]4(C)[C@H]3CC[C@]2(C)[C@H]1[N+]1(C)CCCC1)[N+]1(C)CCCCC1
			3039425	[I-].[I-].C[C@]12CC[C@H]3[C@@H](CC[C@H]4C[C@H](O)[C@H](C[C@]34C)[N+]3(C)CCCCC3)[C@@H]1C[C@H](O)[C@@H]2[N+]1(C)CCCCC1
			3039426	C[C@]12CC[C@H]3[C@@H](CC[C@H]4C[C@H](O)[C@H](C[C@]34C)[N+]3(C)CCCCC3)[C@@H]1C[C@H](O)[C@@H]2[N+]1(C)CCCCC1
			3039427	[Br-].[Br-].CC(=O)O[C@H]1C[C@H]2[C@@H]3CC[C@H]4C[C@H](OC(C)=O)[C@H](C[C@]4(C)[C@H]3CC[C@]2(C)[C@H]1[N+]1(C)CCCCC1)[N+]1(C)CCCCC1
			3039428	CC(=O)O[C@H]1C[C@H]2[C@@H]3CC[C@H]4C[C@H](OC(C)=O)[C@H](C[C@]4(C)[C@H]3CC[C@]2(C)[C@H]1[N+]1(C)CCCCC1)[N+]1(C)CCCCC1
			3039429	[Br-].[Br-].CC(=O)O[C@H]1C[C@@H]2CC[C@H]3[C@@H]4CC[C@@H]([C@@]4(C)CC[C@@H]3[C@@]2(C)C[C@@H]1[N+]1(C)CCCCC1)[N+]1(C)CCCC1
			3039430	CC(=O)O[C@H]1C[C@@H]2CC[C@H]3[C@@H]4CC[C@@H]([C@@]4(C)CC[C@@H]3[C@@]2(C)C[C@@H]1[N+]1(C)CCCCC1)[N+]1(C)CCCC1
			3039431	[Br-].[Br-].CC(=O)O[C@H]1C[C@@]2(C)[C@@H](CC[C@H]3[C@@H]4CC[C@@H]([C@@]4(C)CC[C@H]23)[N+]2(C)CCCC2)C[C@@H]1[N+]1(C)CCCC1
			3039432	CC(=O)O[C@H]1C[C@@]2(C)[C@@H](CC[C@H]3[C@@H]4CC[C@@H]([C@@]4(C)CC[C@H]23)[N+]2(C)CCCC2)C[C@@H]1[N+]1(C)CCCC1
			3039433	[Br-].[Br-].CC(=O)O[C@H]1C[C@@]2(C)[C@@H](CC[C@H]3[C@@H]4CC[C@@H]([C@@]4(C)CC[C@H]23)[N+]2(C)CCCC2)C[C@@H]1[N+]1(C)CCCCC1
			3039434	CC(=O)O[C@H]1C[C@@]2(C)[C@@H](CC[C@H]3[C@@H]4CC[C@@H]([C@@]4(C)CC[C@H]23)[N+]2(C)CCCC2)C[C@@H]1[N+]1(C)CCCCC1
			3039507	[Br-].[Br-].CC(=O)O[C@H]1[C@H](C[C@H]2[C@@H]3CC[C@H]4C[C@H](OC(C)=O)[C@H](C[C@]4(C)[C@H]3CC[C@]12C)[N+]1(C)CCCCC1)[N+]1(CC=C)CCCCC1
			3039508	CC(=O)O[C@H]1[C@H](C[C@H]2[C@@H]3CC[C@H]4C[C@H](OC(C)=O)[C@H](C[C@]4(C)[C@H]3CC[C@]12C)[N+]1(C)CCCCC1)[N+]1(CC=C)CCCCC1
			3039509	[Br-].[Br-].CC(=O)O[C@H]1C[C@@H]2CC[C@H]3[C@@H]4CC[C@@H]([C@@]4(C)CC[C@@H]3[C@@]2(C)C[C@@H]1[N+]1(C)CCCCC1)[N+]1(C)CCCCC1
			3039510	CC(=O)O[C@H]1C[C@@H]2CC[C@H]3[C@@H]4CC[C@@H]([C@@]4(C)CC[C@@H]3[C@@]2(C)C[C@@H]1[N+]1(C)CCCCC1)[N+]1(C)CCCCC1
			3079581	CN(CCN)[C@H]1CC[C@H]2[C@@H]3CC[C@H]4C[C@@H](O)CC[C@]4(C)[C@H]3CC[C@]12C
			3080839	C[C@]12CC[C@H]3[C@@H](CC[C@H]4C[C@H](O)[C@H](O)C[C@]34C)[C@@H]1CC[C@@H]2O
			3082984	C[C@]12CC[C@H]3[C@@H](CC[C@H]4C[C@H](CC[C@]34C)OC(=O)CBr)[C@@H]1CC[C@@H]2OC(=O)CBr
			3084298	CN(C)[C@H]1C[C@@H]2CC[C@H]3[C@@H]4CCC(=O)[C@@]4(C)CC[C@@H]3[C@@]2(C)C[C@@H]1O
			3087514	[I-].C[C@]12CC[C@H]3[C@@H](CC[C@H]4C[C@@H](O)CC[C@]34C)[C@@H]1CC[C@@H]2[N+](C)(C)C
			3087515	C[C@]12CC[C@H]3[C@@H](CC[C@H]4C[C@@H](O)CC[C@]34C)[C@@H]1CC[C@@H]2[N+](C)(C)C
			3087516	[Br-].CC[N+](C)(C)[C@H]1CC[C@H]2[C@@H]3CC[C@H]4C[C@@H](O)CC[C@]4(C)[C@H]3CC[C@]12C
			3087517	CC[N+](C)(C)[C@H]1CC[C@H]2[C@@H]3CC[C@H]4C[C@@H](O)CC[C@]4(C)[C@H]3CC[C@]12C
			5281034	C[C@]1(O)CC[C@H]2[C@@H]3CC[C@H]4CC(=O)\C(C[C@]4(C)[C@H]3CC[C@]12C)=C/O
			5284634	[Br-].CC(=O)OC1C(C[C@H]2[C@@H]3CC[C@H]4C[C@H](OC(C)=O)C(C[C@]4(C)[C@H]3CC[C@]12C)N1CCCCC1)[N+]1(C)CCCCC1
			5284635	CC(=O)OC1C(C[C@H]2[C@@H]3CC[C@H]4C[C@H](OC(C)=O)C(C[C@]4(C)[C@H]3CC[C@]12C)N1CCCCC1)[N+]1(C)CCCCC1
			5311398	[Br-].CCC(=O)O[C@H]1[C@H](C[C@H]2[C@@H]3CC[C@H]4C[C@H](OC(C)=O)[C@H](C[C@]4(C)[C@H]3CC[C@]12C)N1CCCCC1)[N+]1(CC=C)CCCCC1
			5311399	CCC(=O)O[C@H]1[C@H](C[C@H]2[C@@H]3CC[C@H]4C[C@H](OC(C)=O)[C@H](C[C@]4(C)[C@H]3CC[C@]12C)N1CCCCC1)[N+]1(CC=C)CCCCC1
			5355012	C[C@]12CC[C@H]3[C@@H](CC[C@H]4CC(=O)\C(C[C@]34C)=C/O)[C@@H]1CC[C@@H]2O
			5355555	C[C@]1(O)CC[C@H]2[C@@H]3CC[C@H]4CC(=O)\C(C[C@]4(C)[C@H]3CC[C@]12C)=C/Sc1ccc(Cl)cc1
			5355556	CN(\C=C1\C[C@@]2(C)[C@@H](CC[C@H]3[C@@H]4CC[C@](C)(O)[C@@]4(C)CC[C@H]23)CC1=O)c1ccccc1
			5355968	CN(\C=C1\C[C@H]2[C@@H]3CC[C@H]4C[C@@H](O)CC[C@]4(C)[C@H]3CC[C@]2(C)C1=O)c1ccccc1
			5356286	CC(=O)O[C@H]1CC[C@H]2[C@@H]3CC[C@H]4CC(=O)\C(C[C@]4(C)[C@H]3CC[C@]12C)=C/N(CCCl)CCCl
			5361123	C[C@]12CC[C@H]3[C@@H](CC[C@H]4C\C(=N/Oc5ccc(cc5)[N+]([O-])=O)[C@H](Cl)C[C@]34C)[C@@H]1CC[C@@H]2O
			5388989	[Br-].CC(=O)O[C@H]1[C@H](C[C@H]2[C@@H]3CC[C@H]4C[C@H](OC(C)=O)[C@H](C[C@]4(C)[C@H]3CC[C@]12C)[N+]1(C)CCCCC1)[N+]1(C)CCCCC1
			6453037	CCCCCCCCCCCCCCCC(=O)O[C@H]1CC[C@@]2(C)[C@@H](CC[C@H]3[C@@H]4CCC(=O)[C@@]4(C)CC[C@H]23)C1
			6917835	O.O.[Br-].[Br-].CC(=O)O[C@H]1[C@H](C[C@H]2[C@@H]3CC[C@H]4C[C@H](OC(C)=O)[C@H](C[C@]4(C)[C@H]3CC[C@]12C)N1CC[N+](C)(C)CC1)N1CC[N+](C)(C)CC1
			7001341	Cc1ccc(cc1)S(=O)(=O)O[C@@H]1CC[C@@]2(C)[C@@H](CC[C@H]3[C@@H]4CCC(=O)[C@@]4(C)CC[C@H]23)C1
			7056534	CC(=O)O[C@H]1CC[C@H]2[C@@H]3CC[C@H]4CC(=C)CC[C@]4(C)[C@H]3CC[C@]12C
			7056756	Cc1ccc(cc1)S(=O)(=O)O[C@H]1CC[C@H]2[C@@H]3CC[C@H]4CC(=O)CC[C@]4(C)[C@H]3CC[C@]12C
			7091400	C[C@]12CC[C@H]3[C@@H](CC[C@H]4CCCC[C@]34C)[C@@H]1C\C(=C\c1ccccc1)C2=O
			7092630	CC(C)CCC(=O)O[C@@H]1CC[C@@]2(C)[C@@H](CC[C@H]3[C@@H]4CCC(=O)[C@@]4(C)CC[C@H]23)C1
			9570507	CC(=O)O[C@H]1CC[C@H]2[C@@H]3CC[C@H]4C\C(=N/Oc5ccc(cc5)[N+]([O-])=O)C(Br)C[C@]4(C)[C@H]3CC[C@]12C
			9570510	CC(=O)O[C@H]1CC[C@H]2[C@@H]3CC[C@H]4C\C(CC[C@]4(C)[C@H]3CC[C@]12C)=N/Oc1ccc(cc1)[N+]([O-])=O
			9570598	C[C@]12CC[C@H]3[C@@H](CC[C@H]4C\C(=N/Oc5ccc(cc5)[N+]([O-])=O)[C@H](Cl)C[C@]34C)[C@@H]1CCC2=O
			9570599	C[C@]12CC[C@H]3[C@@H](CC[C@H]4C\C(=N/Oc5ccc(cc5)[N+]([O-])=O)[C@H](Br)C[C@]34C)[C@@H]1CC[C@@H]2O
			9570600	C[C@]12CC[C@H]3[C@@H](CC[C@H]4C\C(=N/Oc5ccc(cc5)[N+]([O-])=O)[C@H](Br)C[C@]34C)[C@@H]1CCC2=O
			9570741	CCCCCCC(=O)O[C@H]1CC[C@H]2[C@@H]3CC[C@H]4C\C(CC[C@]4(C)[C@H]3CC[C@]12C)=N/Oc1ccc(cc1)[N+]([O-])=O
			9570742	C[C@]12CC[C@H]3[C@@H](CC[C@H]4C\C(CC[C@]34C)=N/Oc3ccc(cc3)[N+]([O-])=O)[C@@H]1CC[C@@H]2O[N+]([O-])=O
			9570743	C[C@]1(O)CC[C@H]2[C@@H]3CC[C@H]4C\C(CC[C@]4(C)[C@H]3CC[C@]12C)=N/Oc1ccc(cc1)[N+]([O-])=O
			9800381	O.C[C@]12CC[C@H]3[C@@H](CC[C@H]4C[C@@H](O)CC[C@]34C)[C@@H]1C[C@@H](Br)C2=O
			9804916	CC(C)NC(=O)CCCCCCC[C@@H]1C[C@H]2CC(=O)CC[C@]2(C)[C@H]2CC[C@]3(C)[C@@H](O)CC[C@H]3[C@H]12
			9804987	C[C@]12CC[C@H]3[C@H]([C@@H]1CC[C@@H]2O)[C@H](CCCCCCCC(=O)NCCO)C[C@H]1CC(=O)CC[C@]31C
			9806757	C[C@]12CC[C@H]3[C@H]([C@@H]1CC[C@@H]2O)[C@H](CCCCCCCC(=O)NCc1ccccc1)C[C@H]1CC(=O)CC[C@]31C
			9807698	[Br-].C[C@]12CC[C@H]3[C@@H](CC[C@H]4C[C@H](O)C(C[C@]34C)N3CCCCC3)[C@@H]1CC(C2O)[N+]1(C)CCCCC1
			9807699	C[C@]12CC[C@H]3[C@@H](CC[C@H]4C[C@H](O)C(C[C@]34C)N3CCCCC3)[C@@H]1CC(C2O)[N+]1(C)CCCCC1
			9808316	C[C@]12CC[C@H]3[C@H]([C@@H]1CC[C@@H]2O)[C@H](CCCc1cccc(OCCCCC(=O)N2CCCC2)c1)C[C@H]1CC(=O)CC[C@]31C
			9810087	[Br-].CCCC(=O)O[C@H]1[C@H](C[C@H]2[C@@H]3CC[C@H]4C[C@H](OC(C)=O)[C@H](C[C@]4(C)[C@H]3CC[C@]12C)N1CCCCC1)[N+]1(C)CCCCCC1
			9810088	CCCC(=O)O[C@H]1[C@H](C[C@H]2[C@@H]3CC[C@H]4C[C@H](OC(C)=O)[C@H](C[C@]4(C)[C@H]3CC[C@]12C)N1CCCCC1)[N+]1(C)CCCCCC1
			9810411	[Br-].NCC(O)=O.CC(=O)O[C@H]1[C@H](C[C@H]2[C@@H]3CC[C@H]4C[C@H](OC(C)=O)[C@H](C[C@]4(C)[C@H]3CC[C@]12C)N1CCCCC1)[N+]1(C)CCCCC1
			9815044	C[C@]12CC[C@H]3[C@H]([C@@H]1CCC2=O)[C@H](O)C[C@H]1C[C@@H](O)CC[C@]31C
			9815045	C[C@]12CC[C@H]3[C@H]([C@@H]1CCC2=O)C(O)C[C@H]1C[C@@H](O)CC[C@]31C
			9821482	C[C@]12CC[C@H]3[C@H]([C@@H]1C[C@@H](Br)C2=O)[C@@H](O)C[C@H]1C[C@@H](O)CC[C@]31C
			9826776	CCCN(C)C(=O)CCCCCCC[C@@H]1C[C@H]2CC(=O)CC[C@]2(C)[C@H]2CC[C@]3(C)[C@@H](O)CC[C@H]3[C@H]12
			9827285	C[C@]12CC[C@H]3[C@H]([C@@H]1CC[C@@H]2O)[C@H](CCCCCCCC(=O)N1CCCCC1)C[C@H]1CC(=O)CC[C@]31C
			9827884	CCN(CC)C(=O)CCCCCCCCC[C@H]1C[C@]2(C)[C@@H](O)CC[C@H]2[C@@H]2CC[C@H]3CC(=O)CC[C@]3(C)[C@@H]12
			9828392	CCCCN(C)C(=O)CCCCCCCCC[C@@H]1C[C@H]2CC(=O)CC[C@]2(C)[C@H]2CC[C@]3(C)[C@@H](O)CC[C@H]3[C@H]12
			9828587	C[C@]12CC[C@H]3[C@H]([C@@H]1CC[C@@H]2O)[C@H](CCCCCCCC(=O)NCCc1ccccc1)C[C@H]1CC(=O)CC[C@]31C
			9831156	[Br-].CC(=O)O[C@H]1[C@H](C[C@H]2[C@@H]3CC[C@H]4C[C@H](O)[C@H](C[C@]4(C)[C@H]3CC[C@]12C)N1CCC2(CC1)OCCO2)[N+]1(CC=C)CCCC1
			9831157	CC(=O)O[C@H]1[C@H](C[C@H]2[C@@H]3CC[C@H]4C[C@H](O)[C@H](C[C@]4(C)[C@H]3CC[C@]12C)N1CCC2(CC1)OCCO2)[N+]1(CC=C)CCCC1
			9836181	C[C@]12CC[C@H]3[C@H]([C@@H]1CCC2=O)[C@@H](O)C[C@H]1C[C@@H](O)CC[C@]31C
			9841301	C[C@]12CC[C@H]3[C@@H](CC[C@H]4CCCC[C@]34C)[C@@H]1CC[C@@]2(O)CNCCO
			9848887	CCCCN(C)C(=O)CCCCCCC[C@@H]1C[C@H]2CC(=O)CC[C@]2(C)[C@H]2CC[C@]3(C)[C@@H](O)CC[C@H]3[C@H]12
			9849274	C[C@]12CC[C@H]3[C@H]([C@@H]1CC[C@@H]2O)[C@H](CCCCCCCC(=O)NCc1ccco1)C[C@H]1CC(=O)CC[C@]31C
			9849673	CNC(=O)CCCOc1cccc(CCC[C@@H]2C[C@H]3CC(=O)CC[C@]3(C)[C@H]3CC[C@]4(C)[C@@H](O)CC[C@H]4[C@H]23)c1
			9849870	CC(=O)O[C@H]1[C@H](C[C@H]2[C@@H]3CC[C@H]4C[C@H]([O-])[C@H](C[C@]4(C)[C@H]3CC[C@]12C)N1CCOCC1)[N+]1(CC=C)CCCC1
			9849932	CC(=O)O[C@H]1C[C@@H]2CC[C@H]3[C@@H]4CC(C(O)[C@@]4(C)CC[C@@H]3[C@@]2(C)CC1[N+]1(C)CCCCC1)[N+]1(C)CCCCC1
			9857254	C[C@]12CC[C@H]3[C@@H](CC[C@H]4C[C@H](O)CC[C@]34C)[C@@H]1CC[C@H]2O
			9869609	CCCCCCCCCC(=O)O[C@H]1CC[C@H]2[C@@H]3CC(=O)[C@@]4(O)C[C@@H](O)CC[C@]4(C)[C@H]3CC[C@]12C
			9870085	CCN(CC)C(=O)CCCCCCC[C@@H]1C[C@H]2CC(=O)CC[C@]2(C)[C@H]2CC[C@]3(C)[C@@H](O)CC[C@H]3[C@H]12
			9870455	CC(C)Cc1ccc(cc1)C(C)C(O)=O.C[C@]12CC[C@H]3[C@@H](CC[C@H]4CC(=O)CC[C@]34C)[C@@H]1CC[C@@H]2O
			9889057	C[C@]12CC[C@H]3[C@H]([C@@H]1CC[C@@H]2O)[C@H](CCCCCCCC(O)=O)C[C@H]1CC(=O)CC[C@]31C
			9890426	CN(C)C(=O)CCCCCCC[C@@H]1C[C@H]2CC(=O)CC[C@]2(C)[C@H]2CC[C@]3(C)[C@@H](O)CC[C@H]3[C@H]12
			9891033	CCCNC(=O)CCCCCCC[C@@H]1C[C@H]2CC(=O)CC[C@]2(C)[C@H]2CC[C@]3(C)[C@@H](O)CC[C@H]3[C@H]12
			9893352	CN(Cc1ccccc1)C(=O)CCCCCCC[C@@H]1C[C@H]2CC(=O)CC[C@]2(C)[C@H]2CC[C@]3(C)[C@@H](O)CC[C@H]3[C@H]12
			9895973	C[C@H]1CC(=O)C[C@@H]2CC[C@H]3[C@@H]4CC[C@H](O)[C@@]4(C)CC[C@@H]3[C@@]12C.CCCCC(=O)O[C@H]1CC[C@H]2[C@@H]3CCc4cc(O)ccc4[C@H]3CC[C@]12C
			9896185	[Br-].CCC(=O)O[C@H]1C(C[C@H]2[C@@H]3CC[C@H]4C[C@H](OC(C)=O)[C@H](C[C@]4(C)[C@H]3CC[C@]12C)N1CCCCC1)[N+]1(CC=C)CCCCC1
			9896186	CCC(=O)O[C@H]1C(C[C@H]2[C@@H]3CC[C@H]4C[C@H](OC(C)=O)[C@H](C[C@]4(C)[C@H]3CC[C@]12C)N1CCCCC1)[N+]1(CC=C)CCCCC1
			9904715	C[C@]12CC[C@H]3[C@H]([C@@H]1C[C@@H](F)C2=O)[C@H](O)C[C@H]1CCCC[C@]31C
			9910476	C[C@]12CC[C@H]3[C@@H](CC[C@H]4CC(=O)CC[C@]34C)[C@@H]1CC[C@@]2(O)CSc1ccc(O)cc1
			9911710	C[C@]12CC[C@H]3[C@@H](CC[C@H]4CC(=O)CC[C@]34C)[C@@H]1CC[C@@H]2O[C@H]1O[C@@H](CO)[C@H](O)[C@@H](O)[C@@H]1O
			9912735	CCN(C)C(=O)CCCCCCC[C@@H]1C[C@H]2CC(=O)CC[C@]2(C)[C@H]2CC[C@]3(C)[C@@H](O)CC[C@H]3[C@H]12
			9914529	CC(C(=O)O[C@@H]1CC[C@@]2(C)[C@@H](CC[C@H]3[C@@H]4CCC(=O)[C@@]4(C)CC[C@H]23)C1)c1ccc(c(F)c1)-c1ccccc1
			9918533	O.C[C@]12CC[C@H]3[C@@H](CC[C@H]4C[C@@H](O)CC[C@]34C)[C@@H]1C[C@@H](Br)C2=O.C[C@]12CC[C@H]3[C@@H](CC[C@H]4C[C@@H](O)CC[C@]34C)[C@@H]1C[C@@H](Br)C2=O
			9922654	C[C@]12CC[C@H]3[C@H]([C@@H]1C[C@@H](F)C2=O)[C@@H](O)C[C@H]1CCCC[C@]31C
			9929317	C[C@]12CC[C@H]3[C@@H](CC[C@H]4C[C@H](CC[C@]34C)OS(O)(=O)=O)[C@@H]1CCC2=O
			9933226	CNC(=O)CCCCCCC[C@@H]1C[C@H]2CC(=O)CC[C@]2(C)[C@H]2CC[C@]3(C)[C@@H](O)CC[C@H]3[C@H]12
			9935104	C[C@]12CC[C@H]3[C@H]([C@@H]1CC[C@@H]2O)[C@H](CCCCCCCC(=O)N1CCCC1)C[C@H]1CC(=O)CC[C@]31C
			9935196	CN(C)C(=O)CCCCCCCCC[C@@H]1C[C@H]2CC(=O)CC[C@]2(C)[C@H]2CC[C@]3(C)[C@@H](O)CC[C@H]3[C@H]12
			9935788	C[C@]12CC[C@H]3[C@H]([C@@H]1CC[C@@H]2O)[C@H](CCCCCCCC(=O)N1CCOCC1)C[C@H]1CC(=O)CC[C@]31C
			9936347	CCN(CC)C(=O)CCCCCCCCC[C@@H]1C[C@H]2CC(=O)CC[C@]2(C)[C@H]2CC[C@]3(C)[C@@H](O)CC[C@H]3[C@H]12
			9936803	C[C@]12CC[C@H]3[C@H]([C@@H]1CC[C@@H]2O)[C@H](CCCCCCCCCC(=O)N1CCOCC1)C[C@H]1CC(=O)CC[C@]31C
			9937514	CN(C)C(=O)CCCOc1cc(O)cc(CCC[C@@H]2C[C@H]3CC(=O)CC[C@]3(C)[C@H]3CC[C@]4(C)[C@@H](O)CC[C@H]4[C@H]23)c1
			9939523	CC(=O)O[C@H]1[C@H](C[C@H]2[C@@H]3CC[C@H]4C[C@H](OC(C)=O)[C@H](C[C@]4(C)[C@H]3CC[C@]12C)N1CCC2(CC1)OCCO2)N1CC[N+](C)(CC=C)CC1
			9955057	CCC(=O)O[C@H]1[C@H](Br)C[C@H]2[C@@H]3[C@@H](O)C[C@H]4C[C@@H](O)CC[C@]4(C)[C@H]3CC[C@]12C
			9955874	CCNC(=O)CCCCCCC[C@@H]1C[C@H]2CC(=O)CC[C@]2(C)[C@H]2CC[C@]3(C)[C@@H](O)CC[C@H]3[C@H]12
			9957122	CC(C)N(C)C(=O)CCCCCCC[C@@H]1C[C@H]2CC(=O)CC[C@]2(C)[C@H]2CC[C@]3(C)[C@@H](O)CC[C@H]3[C@H]12
			9957692	CN(C)C(=O)CCCCCCCCCC[C@@H]1C[C@H]2CC(=O)CC[C@]2(C)[C@H]2CC[C@]3(C)[C@@H](O)CC[C@H]3[C@H]12
			9958161	CCCN(C)C(=O)CCCCCCCCC[C@@H]1C[C@H]2CC(=O)CC[C@]2(C)[C@H]2CC[C@]3(C)[C@@H](O)CC[C@H]3[C@H]12
			9958860	CN(C)C(=O)CCCOc1cccc(CCC[C@@H]2C[C@H]3CC(=O)CC[C@]3(C)[C@H]3CC[C@]4(C)[C@@H](O)CC[C@H]4[C@H]23)c1
			9960803	C[C@]1(O)CC[C@H]2[C@@H]3CC[C@H]4CC(=O)CC[C@]4(C)[C@H]3CC[C@]12C.C[C@]12CC[C@H]3[C@@H](CCC4=C(Cl)C(=O)CC[C@]34C)[C@@H]1CC[C@@H]2O |c:33|
			9961925	C[C@]12CC[C@H]3[C@@H](CC[C@H]4C[C@@H](O)CC[C@]34C)[C@@H]1C[C@@H](F)C2=O.OCc1cc(ccc1O)C(O)CNCCCCCCOCCCCc1ccccc1
			9963004	CS(O)(=O)=O.C[C@]12CC[C@H]3[C@@H](CCc4cc(O)ccc34)[C@@H]1CCC2=O.Cc1ccc(cc1)N(CC1=NCCN1)c1cccc(O)c1.C[C@]12CC[C@H]3[C@@H](CC[C@H]4C[C@H](O)CC[C@]34C)[C@@H]1CCC2=O |t:37|
			9973925	C[C@]12CC[C@H]3[C@@H](C[C@@H](C=C)[C@@]4(O)CC(=O)CC[C@]34C)[C@@H]1CCC2=O
			9974626	Cl.C[C@]12CC[C@H]3[C@@H](CC[C@H]4C[C@H](N)[C@@H](O)C[C@]34C)[C@@H]1CCC2=O
			9977079	CO[C@@H]1C[C@H]2[C@@H]3CCC(=O)[C@@]3(C)CC[C@@H]2[C@@]2(C)CCC(C[C@]12F)OC(C)=O
			9977481	C[C@]12C[C@H](F)[C@@]3(Br)[C@@H](CC[C@H]4CC(=O)CC[C@]34C)[C@@H]1CC[C@@H]2O
			9981158	CC(=O)N[C@@H]1C[C@H]2[C@@H]3CC[C@H](OC(C)=O)[C@@]3(C)CC[C@@H]2[C@@]2(C)CC[C@@H](C[C@]12O)OC(C)=O
			9982966	CC(O)C(=O)OC[C@@]12C[C@H](C[C@H]1[C@]1(C)CC[C@H]3C(C)(C)CCC[C@]3(C)[C@H]1CC2)C1=CC(=O)OC1O |t:32|
			9983466	C[C@]12CC[C@H]3[C@@H](CC[C@H]4C[C@H](CC[C@]34C)OC(=O)c3ccccc3)[C@@H]1CC[C@@H]2OC(=O)c1ccccc1
			9995441	C[C@]12CC[C@H]3[C@@H](C[C@H](F)[C@H]4CC(=O)CC[C@]34C)[C@@H]1CC[C@@H]2O
			9997768	CCC[C@@H]1C[C@H]2[C@@H]3CCC(=O)[C@@]3(C)CC[C@@H]2[C@@]2(C)CCC(=O)C[C@]12O
			9997915	CC(=O)O[C@H]1CC[C@H]2[C@@H]3CC[C@H]4[C@@H](CO)CCC[C@]4(C)[C@H]3CC[C@]12C
			10000737	C[C@]12CC[C@H]3[C@@H](C[C@@H](Cc4ccccc4)[C@@]4(O)CC(=O)CC[C@]34C)[C@@H]1CCC2=O
			10017941	C[C@]12CC[C@H]3[C@@H](CC[C@H]4[C@@H](CCC[C@]34C)C=O)[C@@H]1CC[C@@H]2O
			10018051	C[C@]12C[C@H](O)[C@H]3[C@@H](CC[C@H]4CC(=O)CC[C@]34C)[C@@H]1CC[C@@H]2O
			10028464	CC(O)C(=O)OC[C@@]12C[C@@H](C[C@H]1[C@]1(C)CC[C@H]3C(C)(C)CCC[C@]3(C)[C@H]1CC2)C1=CC(=O)OC1O |t:32|
			10028948	CC(O)C(C)OP(=O)(OC(C)C(C)O)O[C@@H]1CC[C@@]2(C)[C@@H](CC[C@H]3[C@@H]4CCC[C@@]4(C)CC[C@H]23)C1
			10040835	C[C@]12CC[C@H]3[C@@H](CC[C@H]4[C@@H](CO)CCC[C@]34C)[C@@H]1CC[C@@H]2O
			10040953	C[C@]12C[C@H](F)[C@H]3[C@@H](CC[C@H]4CC(=O)CC[C@]34C)[C@@H]1CC[C@@H]2O
			10041595	C[C@@H]1C[C@H]2[C@@H]3CCC(=O)[C@@]3(C)CC[C@@H]2[C@@]2(C)CCC(=O)C[C@]12O
			10042307	CC(=O)O[C@H]1CC[C@H]2[C@@H]3CC[C@H]4C(=C)CCC[C@]4(C)[C@H]3CC[C@]12C
			10042410	CC[C@@H]1C[C@H]2[C@@H]3CCC(=O)[C@@]3(C)CC[C@@H]2[C@@]2(C)CCC(=O)C[C@]12O
			10065373	CC(=O)O[C@H]1CC[C@H]2[C@@H]3CC[C@H]4C(=O)CCC[C@]4(C)[C@H]3CC[C@]12C
			10073616	CC(O)COP(=O)(O[C@@H]1CC[C@@]2(C)[C@@H](CC[C@H]3[C@@H]4CCC[C@@]4(C)CC[C@H]23)C1)c1ccccc1
			10087279	C[C@]1(O)CC[C@H]2[C@@H]3CC[C@H]4[C@@H](CCC[C@]4(C)[C@H]3CC[C@]12C)C=O
			10091520	C[C@]12C[C@H]([18F])[C@@]3(Br)[C@@H](CC[C@H]4CC(=O)CC[C@]34C)[C@@H]1CC[C@@H]2O
			10094199	C[C@]1(O)CC[C@H]2[C@@H]3[C@H](I)C[C@H]4CC(=O)CC[C@]4(C)[C@H]3CC[C@]12C
			10116829	COC(=O)c1cc(CCC[C@@H]2C[C@H]3CC(=O)CC[C@]3(C)[C@H]3CC[C@]4(C)[C@@H](O)CC[C@H]4[C@H]23)ccc1O
			10125601	C[C@]12CC(=O)[C@H]3[C@@H](CC[C@H]4C[C@H](O)CC[C@]34C)[C@@H]1CC[C@@H]2O
			10144552	COC(=O)c1cc(CCC[C@@H]2C[C@H]3CC(=O)CC[C@]3(C)[C@H]3CC[C@]4(C)[C@@H](O)CC[C@H]4[C@H]23)ccc1OCCCC(O)=O
			10154685	CCC(=O)O[C@@H]1CC[C@@]2(C)[C@@H](CC[C@H]3[C@@H]4CCC(=O)[C@@]4(C)CC[C@H]23)C1
			10167500	COC(=O)c1cc(CCC[C@@H]2C[C@H]3CC(=O)CC[C@]3(C)[C@H]3CC[C@]4(C)[C@@H](O)CC[C@H]4[C@H]23)ccc1OCCCC(=O)N(C)C
			10233461	CN(C)C(=O)CCCOc1cc(O)cc(CCC[C@@H]2C[C@H]3CC(=O)CC[C@]3(C)[C@H]3CC[C@]4(C)[C@H](CC[C@H]4[C@H]23)O[Si](C)(C)C(C)(C)C)c1
			10244788	C[C@]12CC[C@H]3[C@@H](CC[C@H]4[C@H](O)[C@@H](O)CC[C@]34C)[C@@H]1CC[C@@H]2O
			10247995	CCCC[C@@H]1C[C@H]2[C@@H]3CCC(=O)[C@@]3(C)CC[C@@H]2[C@@]2(C)CCC(=O)C[C@]12O
			10249223	C[C@]12CC[C@H]3[C@@H](C[C@@H](c4ccccc4)[C@@]4(O)CC(=O)CC[C@]34C)[C@@H]1CCC2=O
			10249821	CC(=O)O[C@H]1CC[C@H]2[C@@H]3CC[C@H]4CC(=O)[C@@H](C[C@]4(C)[C@H]3CC[C@]12C)OC(C)=O
			10250669	CCC(=O)O[C@H]1CC[C@H]2[C@@H]3CC[C@H]4C[C@H](CC[C@]4(C)[C@H]3CC[C@]12C)OC(=O)CC
			10252032	[2H]C1([2H])[C@@H](O)[C@@]2(Br)C[C@H](CC[C@]2(C)[C@H]2CC[C@@]3(C)[C@@H](CCC3=O)[C@H]12)OC(C)=O
			10255434	CC(O)C(C)OP(=O)(OC(C)C(C)O)O[C@H]1CC[C@@]2(C)[C@@H](CC[C@H]3[C@@H]4CCC[C@@]4(C)CC[C@H]23)C1
			10267178	C[C@]12CC[C@H]3[C@@H](CC[C@H]4[C@H](CO)CCC[C@]34C)[C@@H]1CC[C@@H]2O
			10267286	C[C@]12CC[C@H]3[C@@H](C[C@@H](F)[C@H]4CC(=O)CC[C@]34C)[C@@H]1CC[C@@H]2O
			10286365	C[C@]12C[C@H](O)[C@H]3[C@@H](CC[C@H]4C[C@H](O)CC[C@]34C)[C@@H]1CCC2=O
			10286384	C[C@]12C[C@H](O)[C@H]3[C@@H](CC[C@H]4C[C@H](O)CC[C@]34C)[C@@H]1CC[C@@H]2O
			10297908	COc1cc(CCC[C@@H]2C[C@H]3CC(=O)CC[C@]3(C)[C@H]3CC[C@]4(C)[C@@H](O)CC[C@H]4[C@H]23)ccc1O
			10298641	C[C@]12CC[C@H]3[C@@H](CC[C@H]4C[C@H](CC[C@]34C)O[C@@H]3O[C@@H]([C@@H](O)[C@H](O)[C@H]3O)C(O)=O)[C@@H]1CCC2=O
			10298790	COc1cc(CCC[C@@H]2C[C@H]3CC(=O)CC[C@]3(C)[C@H]3CC[C@]4(C)[C@@H](O)CC[C@H]4[C@H]23)cc(OC)c1
			10302889	CN(C)C(=O)CCCOc1ccc(CCC[C@@H]2C[C@H]3CC(=O)CC[C@]3(C)[C@H]3CC[C@]4(C)[C@@H](O)CC[C@H]4[C@H]23)cc1O
			10314857	CC(=O)O[C@H]1CC[C@@]2(C)[C@@H](CC[C@H]3[C@@H]4CC[C@H](O)[C@@]4(C)CC[C@H]23)C1
			10326736	[Br-].CCC(=O)O[C@H]1C(C[C@H]2[C@@H]3CC[C@H]4C[C@H](O)[C@H](C[C@]4(C)[C@H]3CC[C@]12C)N1CCCCC1)[N+]1(CC=C)CCCCC1
			10326737	CCC(=O)O[C@H]1C(C[C@H]2[C@@H]3CC[C@H]4C[C@H](O)[C@H](C[C@]4(C)[C@H]3CC[C@]12C)N1CCCCC1)[N+]1(CC=C)CCCCC1
			10337000	CC(=O)O[C@H]1CC[C@H]2[C@@H]3CC[C@H]4C[C@@H](O)CC[C@]4(C)[C@H]3CC[C@]12C
			10337627	C[C@]12CC[C@H]3[C@@H](CC[C@H]4CC(=O)C(N=[N+]=[N-])[C@H](O)[C@]34C)[C@@H]1CCC2=O
			10337828	CC(=O)O[C@H]1CC[C@H]2[C@@H]3[C@@H](O)C[C@H]4CC(=O)CC[C@]4(C)[C@H]3CC[C@]12C
			10339065	C[C@]12CC[C@H]3[C@@H](CC[C@H]4C[C@@H](O)CC[C@]34C)[C@@H]1C[C@H](Br)C2=O
			10339269	C[C@]12CC[C@H]3[C@@H](CC[C@H]4C[C@H](CC[C@]34C)OS(O)(=O)=O)[C@@H]1CC[C@@H]2O
			10341837	C[C@]12CC[C@H]3[C@H]([C@@H]1CC[C@@H]2O)[C@H](I)C[C@H]1CC(=O)CC[C@]31C
			10356110	C[C@@]12CCC[C@H]1[C@@H]1CC[C@H]3CC(O)CC[C@]3(C)[C@H]1CC2
			10357878	C[C@]12C[C@H]([18F])[C@H]3[C@@H](CC[C@H]4CC(=O)CC[C@]34C)[C@@H]1CC[C@@H]2O
			10358777	C[C@]12CC[C@H]3[C@@H](CC(=O)[C@@]4(O)C[C@@H](O)CC[C@]34C)[C@@H]1CC[C@@H]2O
			10358784	C[C@]1(O)CC[C@H]2[C@@H]3[C@H](F)C[C@H]4CC(=O)CC[C@]4(C)[C@H]3CC[C@]12C
			10358928	C[C@]12CC[C@H]3[C@@H](CC[C@H]4C[C@@H](O)CC[C@]34C)[C@@H]1C[C@@H](Cl)C2=O
			10358929	C[C@]12CC[C@H]3[C@@H](CC[C@H]4C[C@@H](O)CC[C@]34C)[C@@H]1C[C@H](Cl)C2=O
			10380346	C[C@]1(O)CC[C@H]2[C@@H]3CC[C@H]4C(=O)CCC[C@]4(C)[C@H]3CC[C@]12C
			10380593	C[C@]12CC[C@H]3[C@@H](CC[C@H]4C[C@@H](O)CC[C@]34C)[C@@H]1C[C@H](F)C2=O
			10391098	C[C@@H](NC(=O)N(CCCl)N=O)C(=O)O[C@H]1CC[C@H]2[C@@H]3CC[C@H]4CC(=O)CC[C@]4(C)[C@H]3CC[C@]12C
			10405421	CN(C)C[C@H]1C[C@H]2[C@@H]3CC[C@H]4C[C@@H](O)CC[C@]4(C)[C@H]3CC[C@]2(C)C1=O
			10406488	CC(=O)O[C@H]1CC[C@H]2[C@@H]3CC[C@H]4[C@@H](CO)[C@@H](O)CC[C@]4(C)[C@H]3CC[C@]12C
			10408082	CC(=O)O[C@H]1CC[C@H]2[C@@H]3CC[C@H]4CC(=O)[C@H](C[C@]4(C)[C@H]3CC[C@]12C)OC(C)=O
			10408090	C[C@]12CC[C@H]3[C@@H](CC[C@H]4CC(=O)CC[C@]34COC3CCCCO3)[C@@H]1CC[C@@H]2O
			10412630	CC(CO)OP(=O)(O[C@@H]1CC[C@@]2(C)[C@@H](CC[C@H]3[C@@H]4CCC[C@@]4(C)CC[C@H]23)C1)c1ccccc1
			10412631	CC1COP(O)(O[C@@H]2CC[C@@]3(C)[C@@H](CC[C@H]4[C@@H]5CCC[C@@]5(C)CC[C@H]34)C2)(O1)c1ccccc1
			10413787	C[C@H]1[C@@H](Br)C(=O)[C@H](Br)[C@@H]2CC[C@H]3[C@@H]4CC[C@H](OC(C)=O)[C@@]4(C)CC[C@@H]3[C@@]12C
			10426665	C[C@]12CC[C@H]3[C@@H](C[C@@H](C#C)[C@@]4(O)CC(=O)CC[C@]34C)[C@@H]1CCC2=O
			10427148	CCO[C@H]1CC[C@H]2[C@@H]3CC[C@H]4[C@@H](O)[C@H](O)CC[C@]4(C)[C@H]3CC[C@]12C
			10427751	CC(C)[C@@H]1C[C@H]2[C@@H]3CCC(=O)[C@@]3(C)CC[C@@H]2[C@@]2(C)CCC(=O)C[C@]12O
			10433668	C[C@@]12CCC[C@H]1[C@@H]1[C@@H](CCCCN=C(N)N)C[C@H]3C[C@@H](CCC(O)=O)CC[C@]3(C)[C@H]1CC2
			10434273	CC(=O)O[C@H]1CC[C@H]2[C@@H]3[C@H](I)C[C@H]4CC(=O)CC[C@]4(C)[C@H]3CC[C@]12C
			10436155	C[C@H]1[C@@H](Br)C(=O)[C@@H](Br)[C@@H]2CC[C@H]3[C@@H]4CC[C@H](OC(C)=O)[C@@]4(C)CC[C@@H]3[C@@]12C
			10448020	C[C@]12CC[C@H]3[C@@H](CC[C@H]4[C@@H](O)[C@H](O)CC[C@]34C)[C@@H]1CC[C@@H]2O
			10448711	C[C@]1(O)CC[C@H]2[C@@H]3CC[C@H]4[C@H](CO)CCC[C@]4(C)[C@H]3CC[C@]12C
			10454241	CC1OP(=O)(O[C@H]2CC[C@@]3(C)[C@@H](CC[C@H]4[C@@H]5CCC[C@@]5(C)CC[C@H]34)C2)OC1C
			10455466	C[C@@]12CCC[C@H]1[C@@H]1[C@@H](CCCCN=C(N)N)C[C@H]3C[C@@H](CC(O)=O)CC[C@]3(C)[C@H]1CC2
			10471512	C[C@]12CC[C@H]3[C@H]([C@@H]1C[C@@H](F)C2=O)[C@@H](O)C[C@@]1(O)CCCC[C@]31C
			10472957	CC(=O)O[C@H]1CC[C@H]2[C@@H]3[C@H](O)C[C@H]4CC(=O)CC[C@]4(C)[C@H]3CC[C@]12C
			10476690	CC1OP(=O)(O[C@@H]2CC[C@@]3(C)[C@@H](CC[C@H]4[C@@H]5CCC[C@@]5(C)CC[C@H]34)C2)OC1C
			10477083	C[C@@]12CCC[C@H]1[C@@H]1[C@@H](CCCN=C(N)N)C[C@H]3C[C@@H](CC(O)=O)CC[C@]3(C)[C@H]1CC2
			10477879	C[C@@]12CCC[C@H]1[C@@H]1[C@@H](CCCN=C(N)N)C[C@H]3C[C@@H](CCC(O)=O)CC[C@]3(C)[C@H]1CC2
			10479532	Cl.Cl.CCN(CC)CCN[C@H]1CC[C@H]2[C@@H]3CC[C@H]4C[C@@H](O)CC[C@]4(C)[C@H]3CC[C@]12C
			10479533	CCN(CC)CCN[C@H]1CC[C@H]2[C@@H]3CC[C@H]4C[C@@H](O)CC[C@]4(C)[C@H]3CC[C@]12C
			10484790	[Br-].CCCC(=O)O[C@H]1[C@H](C[C@H]2[C@@H]3CC[C@H]4C[C@H](OC(C)=O)[C@H](C[C@]4(C)[C@H]3CC[C@]12C)N1CCCCC1)[N+]1(CC=C)CCCCC1
			10484791	CCCC(=O)O[C@H]1[C@H](C[C@H]2[C@@H]3CC[C@H]4C[C@H](OC(C)=O)[C@H](C[C@]4(C)[C@H]3CC[C@]12C)N1CCCCC1)[N+]1(CC=C)CCCCC1
			10504782	Cc1ccc(cc1)S(=O)(=O)OC[C@H]1C[C@H]2[C@@H]3CC[C@H]4C[C@H](O)CC[C@]4(C)[C@H]3CC[C@]2(C)[C@H]1O
			10521541	CC(C)O[C@H]1C(=O)C[C@H]2[C@@H]3CC[C@H]4CC(=O)CC[C@]4(C)[C@H]3CC[C@]12C
			10529969	C[C@]12CC[C@H]3[C@@H](CC[C@H]4C[C@H](CC[C@]34C)OC(=O)CCC(P(O)(O)=O)P(O)(O)=O)[C@@H]1CCC2=O
			10533605	[I-].[I-].[I-].C[C@]12CC[C@H]3[C@@H](CC[C@@]4(C[N+](C)(C)C)CC(CC[C@]34C)[N+]3(C)CCCC3)[C@@H]1CC[C@@H]2[N+](C)(C)C
			10533606	C[C@]12CC[C@H]3[C@@H](CC[C@@]4(C[N+](C)(C)C)CC(CC[C@]34C)[N+]3(C)CCCC3)[C@@H]1CC[C@@H]2[N+](C)(C)C
			10542856	C[C@]12CC[C@H]3[C@H]([C@@H]1CC[C@@H]2O)[C@H](F)C[C@H]1CC(=O)CC[C@]31C
			10543865	C[C@]12CC[C@H]3[C@@H](CC[C@H]4C[C@H](O)CC[C@]34C)[C@@H]1C[C@H](CO)[C@@H]2O
			10549279	[OH-].C[C@]12CC[C@H]3[C@@H](CC[C@H]4CC(=O)CC[C@]34C)[C@@H]1C[C@@H]([C@@H]2O)[N+]1(C)CCCCC1
			10549280	C[C@]12CC[C@H]3[C@@H](CC[C@H]4CC(=O)CC[C@]34C)[C@@H]1C[C@@H]([C@@H]2O)[N+]1(C)CCCCC1
			10553737	[Br-].CC(=O)O[C@H]1[C@H](C[C@H]2[C@@H]3CC[C@H]4CC(=O)CC[C@]4(C)[C@H]3CC[C@]12C)[N+]1(C)CCCCC1
			10553738	CC(=O)O[C@H]1[C@H](C[C@H]2[C@@H]3CC[C@H]4CC(=O)CC[C@]4(C)[C@H]3CC[C@]12C)[N+]1(C)CCCCC1
			10568596	CC(C)O[C@H]1C(=O)C[C@H]2[C@@H]3CC[C@H]4CCCC[C@]4(C)[C@H]3CC[C@]12C
			10569040	CO[C@H]1CC[C@H]2[C@@H]3[C@@H](O)[C@H](O)[C@H]4C[C@H](O)CC[C@]4(C)[C@H]3CC[C@]12C
			10590720	C[C@]12CC[C@H]3[C@@H](CC[C@H]4CC(=O)C[C@H]([13CH3])[C@]34C)[C@@H]1CC[C@@H]2O
			10592862	CC(=O)O[C@@H]1C[C@H]2[C@@H]3CC[C@H]4CCCC[C@]4(C)[C@H]3CC[C@]2(C)[C@H]1O
			10597364	CC(=O)O[C@H]1C[C@@H]2C(=O)C[C@H]3[C@@H]4CCC(=O)[C@@]4(C)CC[C@@H]3[C@@]2(C)C[C@H]1OC(C)=O
			10603277	CC(=O)N[C@@H]1CC[C@@]2(C)[C@@H](CC[C@H]3[C@@H]4CC[C@H](OC(=O)c5ccc(cc5)N(CCCl)CCCl)[C@@]4(C)CC[C@H]23)C1
			10615676	C[C@]1(O)CC[C@H]2[C@@H]3[C@H](O)C[C@H]4CC(=O)CC[C@]4(C)[C@H]3CC[C@]12C
[truncated: 1,720 more rows]
