# Supplementary material for: Automated compound classification using a chemical ontology
Source: J Cheminform. 2012 Dec 29;4:40. doi: 10.1186/1758-2946-4-40 (PMC3547776; doi:10.1186/1758-2946-4-40)
Supplement: Additional file 5 — Frequency of chemistry class terms in Medline. This file contains the results of searching Medline abstracts for pre- or suffixes of the words “analogue”, “derivatives”, “scaffold”, “skeleton”, “backbone”, or “substituted”. Finally, frequencies of the unique terms were counted. [file 1758-2946-4-40-S5.csv]

574369 drugs	150000002037
469069 compounds	150000001875
334920 lipid	150000002632
242777 amino acid	150000001413
219135 compound	150000001875
204568 amino acids	150000001413
181929 ions	150000002500
179739 metabolites	150000002733
174718 hormone	150000002424
151597 ion	150000002500
146268 nucleotide	150000002878
141599 radical	150000003254
130885 antibiotics	150000003896
120706 lipids	150000002632
109876 hormones	150000002424
107051 steroid	150000003431
104932 salt	150000003839
99919 metabolite	150000002733
96526 solvent	150000003395
76730 steroids	150000003431
71983 nucleotides	150000002878
68997 carbohydrate	150000001720
65586 metals	150000002739
63562 receptor antagonist	150000003265
62839 radicals	150000003254
50875 cation	150000001768
48852 cations	150000001768
47640 esters	150000002148
42841 anion	150000001450
42224 triglyceride	150000003626
41581 ester	150000002148
40341 solvents	150000003395
38331 triglycerides	150000003626
36809 antioxidants	150000001465
36137 salts	150000003839
33635 pesticides	150000002980
30908 prostaglandins	150000003180
30607 anions	150000001450
29660 receptor antagonists	150000003265
28776 amines	150000001412
28380 carbohydrates	150000001720
26353 amine	150000001412
26099 receptor agonist	150000003264
25365 amide	150000001408
24680 nucleoside	150000002877
24015 thyroid hormone	150000003602
23891 vitamins	150000003723
22762 thiol	150000003573
22099 vitamin	150000003723
20662 alkaloids	150000001343
